# Supplementary material for: Temporal Quantitative Changes in the Resistant and Susceptible Wheat Leaf Apoplastic Proteome During Infection by Wheat Leaf Rust (Puccinia triticina)
Source: Front Plant Sci. 2019 Oct 23;10:1291. doi: 10.3389/fpls.2019.01291 (PMC6819374; doi:10.3389/fpls.2019.01291)
Supplement: Table S1 — Samples from HPLC for LC-MS. [file Table_1.xlsx]

## Sheet: Table S1
BioRepA	Injection		Injection
Sample 1	A_Oil_Th_24_6_rep1	Sample 19	A_PT_Th_24_6_rep1		Table S1. Samples analyzed by LC-MS in three biological replicates.
	A_Oil_Th_24_7_rep1		A_PT_Th_24_7_rep1
	A_Oil_Th_24_8_rep1		A_PT_Th_24_8_rep1
	A_Oil_Th_24_9_rep1		A_PT_Th_24_9_rep1
	A_Oil_Th_24_10_rep1		A_PT_Th_24_10_rep1
	A_Oil_Th_24_11_rep1		A_PT_Th_24_11_rep1
	A_Oil_Th_24_12_rep1		A_PT_Th_24_12_rep1
	A_Oil_Th_24_13_rep1		A_PT_Th_24_13_rep1		Oil: Plants sprayed with oil only
	A_Oil_Th_24_14_rep1		A_PT_Th_24_14_rep1		PT: Plants sprayed with spores of P. triticina
	A_Oil_Th_24_15_rep1		A_PT_Th_24_15_rep1		Th: Susceptible wheat line 'Thatcher'
					Lr1: Resistant wheat line 'ThatcherLr1'
Sample 2	A_Oil_Th_48_6_rep1	Sample 20	A_PT_Th_48_6_rep1		24, 48, 72 indicates the time of harvest, in hrs.		Fraction
	A_Oil_Th_48_7_rep1		A_PT_Th_48_7_rep1		6-15 indicates the fraction pool:	Pool 6	6, 16, 26
	A_Oil_Th_48_8_rep1		A_PT_Th_48_8_rep1			Pool 7	7, 17, 27
	A_Oil_Th_48_9_rep1		A_PT_Th_48_9_rep1			Pool 8	8, 18, 28
	A_Oil_Th_48_10_rep1		A_PT_Th_48_10_rep1			Pool 9	9, 19
	A_Oil_Th_48_11_rep1		A_PT_Th_48_11_rep1			Pool 10	10, 20
	A_Oil_Th_48_12_rep1		A_PT_Th_48_12_rep1			Pool 11	11, 21, 31
	A_Oil_Th_48_13_rep1		A_PT_Th_48_13_rep1			Pool 12	12, 22, 32
	A_Oil_Th_48_14_rep1		A_PT_Th_48_14_rep1			Pool 13	13, 23, 33
	A_Oil_Th_48_15_rep1		A_PT_Th_48_15_rep1			Pool 14	14, 24, 34
						Pool 15	15, 25, 35
Sample 3	A_Oil_Th_72_6_rep1	Sample 21	A_PT_Th_72_6_rep1
	A_Oil_Th_72_7_rep1		A_PT_Th_72_7_rep1
	A_Oil_Th_72_8_rep1		A_PT_Th_72_8_rep1
	A_Oil_Th_72_9_rep1		A_PT_Th_72_9_rep1
	A_Oil_Th_72_10_rep1		A_PT_Th_72_10_rep1
	A_Oil_Th_72_11_rep1		A_PT_Th_72_11_rep1
	A_Oil_Th_72_12_rep1		A_PT_Th_72_12_rep1
	A_Oil_Th_72_13_rep1		A_PT_Th_72_13_rep1
	A_Oil_Th_72_14_rep1		A_PT_Th_72_14_rep1
	A_Oil_Th_72_15_rep1		A_PT_Th_72_15_rep1
Sample 4	A_Oil_Lr1_24_6_rep1	Sample 22	A_PT_Lr1_24_6_rep1
	A_Oil_Lr1_24_7_rep1		A_PT_Lr1_24_7_rep1
	A_Oil_Lr1_24_8_rep1		A_PT_Lr1_24_8_rep1
	A_Oil_Lr1_24_9_rep1		A_PT_Lr1_24_9_rep1
	A_Oil_Lr1_24_10_rep1		A_PT_Lr1_24_10_rep1
	A_Oil_Lr1_24_11_rep1		A_PT_Lr1_24_11_rep1
	A_Oil_Lr1_24_12_rep1		A_PT_Lr1_24_12_rep1
	A_Oil_Lr1_24_13_rep1		A_PT_Lr1_24_13_rep1
	A_Oil_Lr1_24_14_rep1		A_PT_Lr1_24_14_rep1
	A_Oil_Lr1_24_15_rep1		A_PT_Lr1_24_15_rep1
Sample 5	A_Oil_Lr1_48_6_rep1	Sample 23	A_PT_Lr1_48_6_rep1
	A_Oil_Lr1_48_7_rep1		A_PT_Lr1_48_7_rep1
	A_Oil_Lr1_48_8_rep1		A_PT_Lr1_48_8_rep1
	A_Oil_Lr1_48_9_rep1		A_PT_Lr1_48_9_rep1
	A_Oil_Lr1_48_10_rep1		A_PT_Lr1_48_10_rep1
	A_Oil_Lr1_48_11_rep1		A_PT_Lr1_48_11_rep1
	A_Oil_Lr1_48_12_rep1		A_PT_Lr1_48_12_rep1
	A_Oil_Lr1_48_13_rep1		A_PT_Lr1_48_13_rep1
	A_Oil_Lr1_48_14_rep1		A_PT_Lr1_48_14_rep1
	A_Oil_Lr1_48_15_rep1		A_PT_Lr1_48_15_rep1
Sample 6	A_Oil_Lr1_72_6_rep1	Sample 24	A_PT_Lr1_72_6_rep1
	A_Oil_Lr1_72_7_rep1		A_PT_Lr1_72_7_rep1
	A_Oil_Lr1_72_8_rep1		A_PT_Lr1_72_8_rep1
	A_Oil_Lr1_72_9_rep1		A_PT_Lr1_72_9_rep1
	A_Oil_Lr1_72_10_rep1		A_PT_Lr1_72_10_rep1
	A_Oil_Lr1_72_11_rep1		A_PT_Lr1_72_11_rep1
	A_Oil_Lr1_72_12_rep1		A_PT_Lr1_72_12_rep1
	A_Oil_Lr1_72_13_rep1		A_PT_Lr1_72_13_rep1
	A_Oil_Lr1_72_14_rep1		A_PT_Lr1_72_14_rep1
	A_Oil_Lr1_72_15_rep1		A_PT_Lr1_72_15_rep1
BioRepB	Injection 1 (TechRep1)		Injection 1 (TechRep1)
Sample 7	B_Oil_Th_24_6_rep1	Sample 25	B_PT_Th_24_6_rep1
	B_Oil_Th_24_7_rep1		B_PT_Th_24_7_rep1
	B_Oil_Th_24_8_rep1		B_PT_Th_24_8_rep1
	B_Oil_Th_24_9_rep1		B_PT_Th_24_9_rep1
	B_Oil_Th_24_10_rep1		B_PT_Th_24_10_rep1
	B_Oil_Th_24_11_rep1		B_PT_Th_24_11_rep1
	B_Oil_Th_24_12_rep1		B_PT_Th_24_12_rep1
	B_Oil_Th_24_13_rep1		B_PT_Th_24_13_rep1
	B_Oil_Th_24_14_rep1		B_PT_Th_24_14_rep1
	B_Oil_Th_24_15_rep1		B_PT_Th_24_15_rep1
Sample 8	B_Oil_Th_48_6_rep1	Sample 26	B_PT_Th_48_6_rep1
	B_Oil_Th_48_7_rep1		B_PT_Th_48_7_rep1
	B_Oil_Th_48_8_rep1		B_PT_Th_48_8_rep1
	B_Oil_Th_48_9_rep1		B_PT_Th_48_9_rep1
	B_Oil_Th_48_10_rep1		B_PT_Th_48_10_rep1
	B_Oil_Th_48_11_rep1		B_PT_Th_48_11_rep1
	B_Oil_Th_48_12_rep1		B_PT_Th_48_12_rep1
	B_Oil_Th_48_13_rep1		B_PT_Th_48_13_rep1
	B_Oil_Th_48_14_rep1		B_PT_Th_48_14_rep1
	B_Oil_Th_48_15_rep1		B_PT_Th_48_15_rep1
Sample 9	B_Oil_Th_72_6_rep1	Sample 27	B_PT_Th_72_6_rep1
	B_Oil_Th_72_7_rep1		B_PT_Th_72_7_rep1
	B_Oil_Th_72_8_rep1		B_PT_Th_72_8_rep1
	B_Oil_Th_72_9_rep1		B_PT_Th_72_9_rep1
	B_Oil_Th_72_10_rep1		B_PT_Th_72_10_rep1
	B_Oil_Th_72_11_rep1		B_PT_Th_72_11_rep1
	B_Oil_Th_72_12_rep1		B_PT_Th_72_12_rep1
	B_Oil_Th_72_13_rep1		B_PT_Th_72_13_rep1
	B_Oil_Th_72_14_rep1		B_PT_Th_72_14_rep1
	B_Oil_Th_72_15_rep1		B_PT_Th_72_15_rep1
Sample 10	B_Oil_Lr1_24_6_rep1	Sample 28	B_PT_Lr1_24_6_rep1
	B_Oil_Lr1_24_7_rep1		B_PT_Lr1_24_7_rep1
	B_Oil_Lr1_24_8_rep1		B_PT_Lr1_24_8_rep1
	B_Oil_Lr1_24_9_rep1		B_PT_Lr1_24_9_rep1
	B_Oil_Lr1_24_10_rep1		B_PT_Lr1_24_10_rep1
	B_Oil_Lr1_24_11_rep1		B_PT_Lr1_24_11_rep1
	B_Oil_Lr1_24_12_rep1		B_PT_Lr1_24_12_rep1
	B_Oil_Lr1_24_13_rep1		B_PT_Lr1_24_13_rep1
	B_Oil_Lr1_24_14_rep1		B_PT_Lr1_24_14_rep1
	B_Oil_Lr1_24_15_rep1		B_PT_Lr1_24_15_rep1
Sample 11	B_Oil_Lr1_48_6_rep1	Sample 29	B_PT_Lr1_48_6_rep1
	B_Oil_Lr1_48_7_rep1		B_PT_Lr1_48_7_rep1
	B_Oil_Lr1_48_8_rep1		B_PT_Lr1_48_8_rep1
	B_Oil_Lr1_48_9_rep1		B_PT_Lr1_48_9_rep1
	B_Oil_Lr1_48_10_rep1		B_PT_Lr1_48_10_rep1
	B_Oil_Lr1_48_11_rep1		B_PT_Lr1_48_11_rep1
	B_Oil_Lr1_48_12_rep1		B_PT_Lr1_48_12_rep1
	B_Oil_Lr1_48_13_rep1		B_PT_Lr1_48_13_rep1
	B_Oil_Lr1_48_14_rep1		B_PT_Lr1_48_14_rep1
	B_Oil_Lr1_48_15_rep1		B_PT_Lr1_48_15_rep1
Sample 12	B_Oil_Lr1_72_6_rep1	Sample 30	B_PT_Lr1_72_6_rep1
	B_Oil_Lr1_72_7_rep1		B_PT_Lr1_72_7_rep1
	B_Oil_Lr1_72_8_rep1		B_PT_Lr1_72_8_rep1
	B_Oil_Lr1_72_9_rep1		B_PT_Lr1_72_9_rep1
	B_Oil_Lr1_72_10_rep1		B_PT_Lr1_72_10_rep1
	B_Oil_Lr1_72_11_rep1		B_PT_Lr1_72_11_rep1
	B_Oil_Lr1_72_12_rep1		B_PT_Lr1_72_12_rep1
	B_Oil_Lr1_72_13_rep1		B_PT_Lr1_72_13_rep1
	B_Oil_Lr1_72_14_rep1		B_PT_Lr1_72_14_rep1
	B_Oil_Lr1_72_15_rep1		B_PT_Lr1_72_15_rep1
BioRepC	Injection 1 (TechRep1)		Injection 1 (TechRep1)
Sample 13	C_Oil_Th_24_6_rep1	Sample 31	C_PT_Th_24_6_rep1
	C_Oil_Th_24_7_rep1		C_PT_Th_24_7_rep1
	C_Oil_Th_24_8_rep1		C_PT_Th_24_8_rep1
	C_Oil_Th_24_9_rep1		C_PT_Th_24_9_rep1
	C_Oil_Th_24_10_rep1		C_PT_Th_24_10_rep1
	C_Oil_Th_24_11_rep1		C_PT_Th_24_11_rep1
	C_Oil_Th_24_12_rep1		C_PT_Th_24_12_rep1
	C_Oil_Th_24_13_rep1		C_PT_Th_24_13_rep1
	C_Oil_Th_24_14_rep1		C_PT_Th_24_14_rep1
	C_Oil_Th_24_15_rep1		C_PT_Th_24_15_rep1
Sample 14	C_Oil_Th_48_6_rep1	Sample 32	C_PT_Th_48_6_rep1
	C_Oil_Th_48_7_rep1		C_PT_Th_48_7_rep1
	C_Oil_Th_48_8_rep1		C_PT_Th_48_8_rep1
	C_Oil_Th_48_9_rep1		C_PT_Th_48_9_rep1
	C_Oil_Th_48_10_rep1		C_PT_Th_48_10_rep1
	C_Oil_Th_48_11_rep1		C_PT_Th_48_11_rep1
	C_Oil_Th_48_12_rep1		C_PT_Th_48_12_rep1
	C_Oil_Th_48_13_rep1		C_PT_Th_48_13_rep1
	C_Oil_Th_48_14_rep1		C_PT_Th_48_14_rep1
	C_Oil_Th_48_15_rep1		C_PT_Th_48_15_rep1
Sample 15	C_Oil_Th_72_6_rep1	Sample 33	C_PT_Th_72_6_rep1
	C_Oil_Th_72_7_rep1		C_PT_Th_72_7_rep1
	C_Oil_Th_72_8_rep1		C_PT_Th_72_8_rep1
	C_Oil_Th_72_9_rep1		C_PT_Th_72_9_rep1
	C_Oil_Th_72_10_rep1		C_PT_Th_72_10_rep1
	C_Oil_Th_72_11_rep1		C_PT_Th_72_11_rep1
	C_Oil_Th_72_12_rep1		C_PT_Th_72_12_rep1
	C_Oil_Th_72_13_rep1		C_PT_Th_72_13_rep1
	C_Oil_Th_72_14_rep1		C_PT_Th_72_14_rep1
	C_Oil_Th_72_15_rep1		C_PT_Th_72_15_rep1
Sample 16	C_Oil_Lr1_24_6_rep1	Sample 34	C_PT_Lr1_24_6_rep1
	C_Oil_Lr1_24_7_rep1		C_PT_Lr1_24_7_rep1
	C_Oil_Lr1_24_8_rep1		C_PT_Lr1_24_8_rep1
	C_Oil_Lr1_24_9_rep1		C_PT_Lr1_24_9_rep1
	C_Oil_Lr1_24_10_rep1		C_PT_Lr1_24_10_rep1
	C_Oil_Lr1_24_11_rep1		C_PT_Lr1_24_11_rep1
	C_Oil_Lr1_24_12_rep1		C_PT_Lr1_24_12_rep1
	C_Oil_Lr1_24_13_rep1		C_PT_Lr1_24_13_rep1
	C_Oil_Lr1_24_14_rep1		C_PT_Lr1_24_14_rep1
	C_Oil_Lr1_24_15_rep1		C_PT_Lr1_24_15_rep1
Sample 17	C_Oil_Lr1_48_6_rep1	Sample 35	C_PT_Lr1_48_6_rep1
	C_Oil_Lr1_48_7_rep1		C_PT_Lr1_48_7_rep1
	C_Oil_Lr1_48_8_rep1		C_PT_Lr1_48_8_rep1
	C_Oil_Lr1_48_9_rep1		C_PT_Lr1_48_9_rep1
	C_Oil_Lr1_48_10_rep1		C_PT_Lr1_48_10_rep1
	C_Oil_Lr1_48_11_rep1		C_PT_Lr1_48_11_rep1
	C_Oil_Lr1_48_12_rep1		C_PT_Lr1_48_12_rep1
	C_Oil_Lr1_48_13_rep1		C_PT_Lr1_48_13_rep1
	C_Oil_Lr1_48_14_rep1		C_PT_Lr1_48_14_rep1
	C_Oil_Lr1_48_15_rep1		C_PT_Lr1_48_15_rep1
Sample 18	C_Oil_Lr1_72_6_rep1	Sample 36	C_PT_Lr1_72_6_rep1
	C_Oil_Lr1_72_7_rep1		C_PT_Lr1_72_7_rep1
	C_Oil_Lr1_72_8_rep1		C_PT_Lr1_72_8_rep1
	C_Oil_Lr1_72_9_rep1		C_PT_Lr1_72_9_rep1
	C_Oil_Lr1_72_10_rep1		C_PT_Lr1_72_10_rep1
	C_Oil_Lr1_72_11_rep1		C_PT_Lr1_72_11_rep1
	C_Oil_Lr1_72_12_rep1		C_PT_Lr1_72_12_rep1
	C_Oil_Lr1_72_13_rep1		C_PT_Lr1_72_13_rep1
	C_Oil_Lr1_72_14_rep1		C_PT_Lr1_72_14_rep1
	C_Oil_Lr1_72_15_rep1		C_PT_Lr1_72_15_rep1
