# Supplementary material for: Temporal Quantitative Changes in the Resistant and Susceptible Wheat Leaf Apoplastic Proteome During Infection by Wheat Leaf Rust (Puccinia triticina)
Source: Front Plant Sci. 2019 Oct 23;10:1291. doi: 10.3389/fpls.2019.01291 (PMC6819374; doi:10.3389/fpls.2019.01291)
Supplement: Table S2 — LFQ intensities for intracellular proteins. [file Table_2.xlsx]

## Sheet: Table S2
	Table S2: LFQ intensities transformed using Log2 indicate that the wheat cytoplasmic protein Actin, chlorophyll protein Rbc and nuclear protein Histone H2B were present in all samples, with no significant enrichment in any experimental treatment.
Time	Putative ID	LFQ intensity Oil_Lr1_24_1	LFQ intensity Oil_Lr1_24_2	LFQ intensity Oil_Lr1_24_3	LFQ intensity Oil_TH_24_1	LFQ intensity Oil_TH_24_2	LFQ intensity Oil_TH_24_3	LFQ intensity Rust_Lr1_24_1	LFQ intensity Rust_Lr1_24_2	LFQ intensity Rust_Lr1_24_3	LFQ intensity Rust_TH_24_1	LFQ intensity Rust_TH_24_2	LFQ intensity Rust_TH_24_3	N: Peptides	N: Razor + unique peptides	N: Unique peptides	N: Sequence coverage [%]	N: MS/MS count	T: Protein IDs	T: Majority protein IDs	T: Fasta headers
24h	Rbc-S	38.6604	38.7394	38.6874	38.7256	38.7945	38.0404	37.7885	38.1039	38.2549	38.0577	38.4679	38.1609	20	20	0	68.6	9426	W5C9Y4;A0A1D5U6W8;A0A1D5TKY6;A0A1D5UUS1;A0A1D5TMY8;P26667;A0A1D5TMY7;Q9FRZ3;A0A1D5TMY5;A0A1D5U6X0	W5C9Y4;A0A1D5U6W8;A0A1D5TKY6;A0A1D5UUS1;A0A1D5TMY8;P26667;A0A1D5TMY7;Q9FRZ3;A0A1D5TMY5;A0A1D5U6X0	tr|W5C9Y4|W5C9Y4_WHEAT Ribulose bisphosphate carboxylase small chain OS=Triticum aestivum GN=rbcS PE=3 SV=1;tr|A0A1D5U6W8|A0A1D5U6W8_WHEAT Ribulose bisphosphate carboxylase small chain OS=Triticum aestivum PE=3 SV=1;tr|A0A1D5TKY6|A0A1D5TKY6_WHEAT Ribulose
	Actin	32.2129	32.8196	32.5063	32.5477	32.5777	31.9342	31.9498	32.862	31.5291	32.7459	32.7656	32.1153	16	16	1	56.8	824	W5AH12;A0A067YNJ5;A0A1D5Z537;W5CSL3;A0A1D5WPA6;A0A1D5VDY9;Q6TDU4;W5AFW9;A0A1D5STM3;A0A1D5SSS3;tr|A0A180GEQ3|A0A180GEQ3_PUCT1;A0A1D5VDZ0;Q6I6J8;H9NAV0;H9NAU9;H9NAU8;H9NAU7;H2EQA3	W5AH12;A0A067YNJ5;A0A1D5Z537	tr|W5AH12|W5AH12_WHEAT Uncharacterized protein OS=Triticum aestivum PE=3 SV=1;tr|A0A067YNJ5|A0A067YNJ5_WHEAT Actin OS=Triticum aestivum PE=3 SV=1;tr|A0A1D5Z537|A0A1D5Z537_WHEAT Uncharacterized protein OS=Triticum aestivum PE=3 SV=1
	Rbc-L	NaN*	NaN	NaN	NaN	NaN	NaN	NaN	NaN	NaN	NaN	23.8577	NaN	39	1	1	66	2	A0A141KR97	A0A141KR97	tr|A0A141KR97|A0A141KR97_WHEAT Ribulose bisphosphate carboxylase large chain (Fragment) OS=Triticum aestivum GN=rbcL PE=3 SV=1
	Histone H2B	NaN	NaN	NaN	NaN	NaN	NaN	NaN	NaN	NaN	22.1467	NaN	25.4742	6	1	1	39.6	19	W5G400	W5G400	tr|W5G400|W5G400_WHEAT Histone H2B OS=Triticum aestivum PE=3 SV=1
48h	Rbc-S	38.9298	39.0031	39.1175	38.8845	38.7711	38.5724	38.1699	38.0197	38.4567	38.2103	38.4203	38.6695	20	20	0	68.6	9219	W5C9Y4;A0A1D5U6W8;A0A1D5TKY6;A0A1D5TMY8;P26667;A0A1D5TMY7;Q9FRZ3;A0A1D5U6X0	W5C9Y4;A0A1D5U6W8;A0A1D5TKY6;A0A1D5TMY8;P26667;A0A1D5TMY7;Q9FRZ3;A0A1D5U6X0	tr|W5C9Y4|W5C9Y4_WHEAT Ribulose bisphosphate carboxylase small chain OS=Triticum aestivum GN=rbcS PE=3 SV=1;tr|A0A1D5U6W8|A0A1D5U6W8_WHEAT Ribulose bisphosphate carboxylase small chain OS=Triticum aestivum PE=3 SV=1;tr|A0A1D5TKY6|A0A1D5TKY6_WHEAT Ribulose
	Histone H2B	NaN	NaN	NaN	NaN	NaN	NaN	NaN	NaN	NaN	NaN	NaN	25.5484	3	1	1	45.5	14	A0A1D6BE90	A0A1D6BE90	tr|A0A1D6BE90|A0A1D6BE90_WHEAT Histone H2B OS=Triticum aestivum PE=3 SV=1
	Rbc-L	34.0653	33.7988	34.0073	35.3999	33.8308	33.3848	34.1233	34.3382	34.608	34.4108	33.2447	34.5126	22	2	2	68.8	287	G8D5C5	G8D5C5	tr|G8D5C5|G8D5C5_WHEAT Ribulose bisphosphate carboxylase large chain (Fragment) OS=Triticum aestivum GN=rbcL PE=3 SV=1
	Actin	31.7425	31.6229	31.9682	31.3947	32.0021	31.8863	32.1885	32.0361	31.3048	32.0747	31.7031	31.7327	15	15	2	62.1	564	W5FAY5;C7F8P4	W5FAY5;C7F8P4	tr|W5FAY5|W5FAY5_WHEAT Actin OS=Triticum aestivum PE=2 SV=1;tr|C7F8P4|C7F8P4_WHEAT Actin (Fragment) OS=Triticum aestivum PE=3 SV=1
72h	Actin	32.2539	31.4894	32.1141	31.7218	30.8664	30.8987	31.0899	30.953	30.8966	31.7289	30.5977	31.0746	15	15	1	56.5	572	W5AH12;A0A067YNJ5;A0A1D5Z537;Q6TDU4;A0A1D5SSS3;tr|A0A180GEQ3|A0A180GEQ3_PUCT1;tr|A0A0C4ERA6|A0A0C4ERA6_PUCT1	W5AH12;A0A067YNJ5;A0A1D5Z537	tr|W5AH12|W5AH12_WHEAT Uncharacterized protein OS=Triticum aestivum PE=3 SV=1;tr|A0A067YNJ5|A0A067YNJ5_WHEAT Actin OS=Triticum aestivum PE=3 SV=1;tr|A0A1D5Z537|A0A1D5Z537_WHEAT Uncharacterized protein OS=Triticum aestivum PE=3 SV=1
	Histone H2B	NaN	NaN	NaN	NaN	NaN	NaN	23.0957	NaN	NaN	NaN	NaN	NaN	5	1	0	34.6	5	A0A1D5RUC8;A0A1D5XKA5;A0A1D5ZHC8;A0A1D5S5V5;A0A1D5XY30	A0A1D5RUC8;A0A1D5XKA5;A0A1D5ZHC8;A0A1D5S5V5;A0A1D5XY30	tr|A0A1D5RUC8|A0A1D5RUC8_WHEAT Histone H2B OS=Triticum aestivum PE=3 SV=1;tr|A0A1D5XKA5|A0A1D5XKA5_WHEAT Histone H2B OS=Triticum aestivum PE=3 SV=1;tr|A0A1D5ZHC8|A0A1D5ZHC8_WHEAT Histone H2B OS=Triticum aestivum PE=3 SV=1;tr|A0A1D5S5V5|A0A1D5S5V5_WHEAT Unc
	Rbc-S	38.225	38.6631	38.46	38.5958	38.2667	37.9777	38.0274	38.0696	37.6588	37.4301	38.0542	38.1917	20	20	0	68.6	6850	W5C9Y4;A0A1D5U6W8;A0A1D5TKY6;A0A1D5TMY8;P26667;A0A1D5TMY7;Q9FRZ3;A0A1D5U6X0	W5C9Y4;A0A1D5U6W8;A0A1D5TKY6;A0A1D5TMY8;P26667;A0A1D5TMY7;Q9FRZ3;A0A1D5U6X0	tr|W5C9Y4|W5C9Y4_WHEAT Ribulose bisphosphate carboxylase small chain OS=Triticum aestivum GN=rbcS PE=3 SV=1;tr|A0A1D5U6W8|A0A1D5U6W8_WHEAT Ribulose bisphosphate carboxylase small chain OS=Triticum aestivum PE=3 SV=1;tr|A0A1D5TKY6|A0A1D5TKY6_WHEAT Ribulose
	Rbc-L	39.258	39.5332	39.0821	39.2949	39.2591	38.3696	38.6698	38.6636	38.1784	38.7394	38.5325	38.5097	57	57	23	68.6	27843	P11383;B2CHJ6;A0A0A1IXC6;W5ZRX4;X5I0H5;A0A1C3HPU2;A0A141KR97;A0A0A7NXF0;W5GU08;G1EUI8;A0A0K1CVQ3;A0A0N9E2L2;A0A0N9E2L4;W8S8M1;A0A0N9E2A4;A0A0N9E2A1;A0A0B4UJ66;A0A1D5W829;A0A077RUP1;A0A1D6DMG5;Q6LBU2;A0A1D5WC05	P11383;B2CHJ6;A0A0A1IXC6;W5ZRX4;X5I0H5;A0A1C3HPU2;A0A141KR97	sp|P11383|RBL_WHEAT Ribulose bisphosphate carboxylase large chain OS=Triticum aestivum GN=rbcL PE=1 SV=2;tr|B2CHJ6|B2CHJ6_WHEAT Ribulose bisphosphate carboxylase large chain OS=Triticum aestivum GN=rbcL PE=2 SV=1;tr|A0A0A1IXC6|A0A0A1IXC6_WHEAT Ribulose bis
5d	Actin	32.2674	32.2598	32.3813	32.137	32.24	32.2871	33.2677	32.7846	32.9378	32.6902	33.0224	32.5922	15	15	1	56	480	W5AH12;A0A067YNJ5;A0A1D5Z537;Q6TDU4;A0A1D5SSS3	W5AH12;A0A067YNJ5;A0A1D5Z537	tr|W5AH12|W5AH12_WHEAT Uncharacterized protein OS=Triticum aestivum PE=3 SV=1;tr|A0A067YNJ5|A0A067YNJ5_WHEAT Actin OS=Triticum aestivum PE=3 SV=1;tr|A0A1D5Z537|A0A1D5Z537_WHEAT Uncharacterized protein OS=Triticum aestivum PE=3 SV=1
	Rbc-L	NaN	NaN	NaN	24.8673	NaN	NaN	NaN	NaN	NaN	NaN	NaN	NaN	37	1	1	63.3	4	A0A141KR97	A0A141KR97	tr|A0A141KR97|A0A141KR97_WHEAT Ribulose bisphosphate carboxylase large chain (Fragment) OS=Triticum aestivum GN=rbcL PE=3 SV=1
	Rbc-S	38.8839	39.1204	39.1065	39.0937	38.8304	38.9077	38.6317	38.973	38.6334	38.5483	38.8899	39.0758	19	19	1	68.4	7755	A0A1D5TMY4;W5BKP3;A0A0U2V4D5;Q9SAW6	A0A1D5TMY4;W5BKP3;A0A0U2V4D5;Q9SAW6	tr|A0A1D5TMY4|A0A1D5TMY4_WHEAT Ribulose bisphosphate carboxylase small chain OS=Triticum aestivum PE=3 SV=1;tr|W5BKP3|W5BKP3_WHEAT Ribulose bisphosphate carboxylase small chain OS=Triticum aestivum GN=rbcS PE=3 SV=1;tr|A0A0U2V4D5|A0A0U2V4D5_WHEAT Ribulose
	Histone H2B	NaN	NaN	NaN	NaN	NaN	NaN	NaN	NaN	NaN	NaN	21.8391	NaN	4	1	1	56.1	19	A0A1D6BE90	A0A1D6BE90	tr|A0A1D6BE90|A0A1D6BE90_WHEAT Histone H2B OS=Triticum aestivum PE=3 SV=1
		*NaN = "Not a Number"; consequence of log2 transformation of a zero intensity value
