# Supplementary material for: Temporal Quantitative Changes in the Resistant and Susceptible Wheat Leaf Apoplastic Proteome During Infection by Wheat Leaf Rust (Puccinia triticina)
Source: Front Plant Sci. 2019 Oct 23;10:1291. doi: 10.3389/fpls.2019.01291 (PMC6819374; doi:10.3389/fpls.2019.01291)
Supplement: Table S5 — Perseus data showing all proteins with significantly altered abundance. [file Table_5.xlsx]

## Sheet: 24h
#NAME?	Difference	Protein IDs	Fasta headers	Peptides	Razor + unique peptides	Unique peptides	Sequence coverage [%]	Unique + razor sequence coverage [%]	Unique sequence coverage [%]	Mol. weight [kDa]	Q-value	Score	Intensity	MS/MS count	-Log Student's T-test p-value LFQ intensity Resistant_LFQ intensity Susceptible	Student's T-test q-value LFQ intensity Resistant_LFQ intensity Susceptible	Student's T-test Difference LFQ intensity Resistant_LFQ intensity Susceptible	Student's T-test Test statistic LFQ intensity Resistant_LFQ intensity Susceptible	LFQ intensity Control_A	LFQ intensity Control_B	LFQ intensity Control_C	LFQ intensity Resistant_A	LFQ intensity Resistant_B	LFQ intensity Resistant_C	LFQ intensity Susceptible_A	LFQ intensity Susceptible_B	LFQ intensity Susceptible_C	QUERY ID	GI Number	Ref ID	Protein Name	Abundance relative to control
3.62557	7.63531	A0A1D5SG39;A0A1D5SG40	tr|A0A1D5SG39|A0A1D5SG39_WHEAT Nucleoside diphosphate kinase OS=Triticum aestivum PE=3 SV=1;tr|A0A1D5SG40|A0A1D5SG40_WHEAT Uncharacterized protein OS=Triticum aestivum PE=3 SV=1	14	1	0	82.7	10	0	16.617	0	117.99	40533000000	131	0.771888	1	-3.56588	-0.863854	32.2968	31.7118	31.0276	24.4021	23.0753	24.6529	31.7497	25.6264	25.4519	A0A1D5SG39
	Table S5. Perseus data showing all proteins with significantly altered abundance in the resistant vs. susceptible apoplasm comparison. Time-points are separated into tabs. A negative value in column B indicates that the abundance was higher in the resistant relative to the control. Column AG "Abundance relative to control": a "+" here indicates that the abundance of this protein was also altered …

## Sheet: 48h
															Control			Resistant			Susceptible
#NAME?	Difference	Protein IDs	Fasta headers	Peptides	Razor + unique peptides	Unique peptides	Sequence coverage [%]	Unique + razor sequence coverage [%]	Unique sequence coverage [%]	Mol. weight [kDa]	Q-value	Score	Intensity	MS/MS count	LFQ intensity Control_A	LFQ intensity Control_B	LFQ intensity Control_C	LFQ intensity Resistant_A	LFQ intensity Resistant_B	LFQ intensity Resistant_C	LFQ intensity Susceptible_A	LFQ intensity Susceptible_B	LFQ intensity Susceptible_C	QUERY ID	GI Number	Ref ID	Protein Name	Significance relative to control
1.69799	3.4748	A0A1D6D5D4	tr|A0A1D6D5D4|A0A1D6D5D4_WHEAT Plastocyanin OS=Triticum aestivum PE=3 SV=1	4	4	3	46.1	46.1	20.8	15.603	0	317.12	313860000000	777	35.6113	35.7904	33.6202	30.3202	31.9643	32.313	35.4318	31.5453	34.3099	A0A1D6D5D4	1149783517	XP_020180739.1	plastocyanin, chloroplastic	+
3.44882	-2.703	A0A1D6RL92;W5BER0	tr|A0A1D6RL92|A0A1D6RL92_WHEAT Uncharacterized protein OS=Triticum aestivum PE=4 SV=1;tr|W5BER0|W5BER0_WHEAT Uncharacterized protein OS=Triticum aestivum PE=4 SV=1	14	14	0	37	37	0	28.924	0	323.31	12732000000	260	28.307	28.1843	27.6436	30.8431	30.4958	30.905	30.1696	30.6388	30.8379	A0A1D6RL92	1149805557	XP_020162618.1	loricrin-like	+
2.15907	-4.39368	A0A1D5V896	tr|A0A1D5V896|A0A1D5V896_WHEAT Uncharacterized protein OS=Triticum aestivum PE=3 SV=1	9	2	2	41.3	17.7	17.7	33.855	0	127.54	4608600000	102	24.8192	23.8324	25.2062	27.5657	29.3558	30.1173	28.5923	28.3439	29.3607	A0A1D5V896	1149763711	XP_020147117.1	glucan endo-1,3-beta-glucosidase, acidic isoform-like	+
1.74767	-3.50604	A0A0C4BK99;A0A1D6AC31;A0A1D6B9Y0;A0A077S0Z5	tr|A0A0C4BK99|A0A0C4BK99_WHEAT Uncharacterized protein OS=Triticum aestivum PE=4 SV=1;tr|A0A1D6AC31|A0A1D6AC31_WHEAT Uncharacterized protein OS=Triticum aestivum PE=4 SV=1;tr|A0A1D6B9Y0|A0A1D6B9Y0_WHEAT Uncharacterized protein OS=Triticum aestivum PE=4 SV=	6	6	5	52.7	52.7	45.5	12.681	0	43.582	6635800000	49	27.4365	25.1482	25.2576	29.3393	30.3919	28.6292	29.3127	29.1135	29.0397	A0A0C4BK99	1149808625	XP_020163819.1	60S ribosomal protein L35a-1-like	+
1.31765	-4.21346	W5C8U5	tr|W5C8U5|W5C8U5_WHEAT Peroxidase OS=Triticum aestivum PE=3 SV=1	9	5	5	43.9	23.1	23.1	33.081	0	263.07	10793000000	80	24.9834	28.1964	25.2462	29.0924	29.455	32.519	29.11	29.5498	30.0136	W5C8U5	1149715536	XP_020183803.1	peroxidase 1-like	+
1.79942	-3.72305	C6ETB3	tr|C6ETB3|C6ETB3_WHEAT Peroxidase OS=Triticum aestivum GN=Prx113-F PE=3 SV=1	10	6	1	59.2	40.8	8.2	32.905	0	313.09	25466000000	252	27.952	28.9294	26.9976	30.8256	31.0673	33.1552	29.8254	31.0098	31.7611	C6ETB3	193074373	ACF08092.1	class III peroxidase	+
1.68627	-3.39294	Q9XEN5	tr|Q9XEN5|Q9XEN5_WHEAT Beta-1,3-glucanase OS=Triticum aestivum GN=Glb3 PE=2 SV=1	12	11	4	59.3	56.3	23.1	34.881	0	323.31	222840000000	1113	31.0955	32.7709	30.8372	33.7587	34.9974	36.1263	34.3605	33.7326	33.8659	Q9XEN5	4741846	AAD28732.1	beta-1,3-glucanase precursor	+
1.53714	-4.07298	A0A1D5TI66;W5BBB2;W5AXZ4;W5FEA8;A0A1D5ZVJ4	tr|A0A1D5TI66|A0A1D5TI66_WHEAT Uncharacterized protein OS=Triticum aestivum PE=3 SV=1	6	6	4	22.2	22.2	15.6	37.12	0	172.8	4818000000	55	24.1403	27.171	24.981	28.1644	29.3445	31.0024	28.6429	28.3603	27.9399	A0A1D5TI66	1149820911	XP_020168893.1	ervatamin-C-like	+
1.94712	-5.42608	Q1ERG1	tr|Q1ERG1|Q1ERG1_WHEAT Endo-beta-1,3-glucanase OS=Triticum aestivum GN=TaGlb2b PE=2 SV=1	11	11	3	35	35	8.2	35.937	0	323.31	20646000000	191	25.961	26.3517	25.3607	29.449	30.9846	33.5181	31.3358	28.5381	30.4626	Q1ERG1	109150350	BAE96090.1	endo-beta-1,3-glucanase	+
1.19737	-4.28122	O82716;A0A1D5W683;Q84QH7	tr|O82716|O82716_WHEAT Glucan endo-1,3-beta-D-glucosidase OS=Triticum aestivum PE=2 SV=1;tr|A0A1D5W683|A0A1D5W683_WHEAT Uncharacterized protein OS=Triticum aestivum PE=3 SV=1	17	3	3	77	11.6	11.6	35.412	0	281.7	13829000000	151	26.798	29.7437	24.3498	30.7871	30.4631	32.4849	30.6278	29.6422	29.8456	O82716	3757682	CAA77085.1	glucan endo-1,3-beta-D-glucosidase	+
1.59847	-4.59122	Q94F73;C3UZE3;C3UZE2;A0A0A7ACH1;A0A1D6D3U2;Q84ML7;Q2V6H5	tr|Q94F73|Q94F73_WHEAT Pathogenesis-related protein 1 OS=Triticum aestivum GN=Pr-1-4 PE=2 SV=1;tr|C3UZE3|C3UZE3_WHEAT Pathogenesis-related protein 1 OS=Triticum aestivum PE=2 SV=1;tr|C3UZE2|C3UZE2_WHEAT Pathogenesis-related protein 1 OS=Triticum aestivum P	9	9	2	56.7	56.7	15.2	17.537	0	323.31	213140000000	479	29.6662	31.7125	29.0005	32.8115	34.9775	36.3639	34.3203	32.9545	33.2348	Q94F73	1149816966	XP_020167256.1	pathogenesis-related protein PRB1-3	+
1.88674	-4.07049	A0A1D6BJ70	tr|A0A1D6BJ70|A0A1D6BJ70_WHEAT Uncharacterized protein OS=Triticum aestivum PE=3 SV=1	12	12	2	41.7	41.7	2	47.34	0	263.67	10397000000	301	25.9003	27.1749	25.7857	28.809	30.5513	31.7121	30.3843	28.1735	27.9138	A0A1D6BJ70	1149818103	XP_020167713.1	aspartyl protease family protein At5g10770-like	+
1.71953	-4.72074	A0A1D5YUG0	tr|A0A1D5YUG0|A0A1D5YUG0_WHEAT Uncharacterized protein OS=Triticum aestivum PE=4 SV=1	4	4	4	33.9	33.9	33.9	17.868	0	209.67	4588400000	53	24.7607	24.9444	23.7621	27.0186	29.5181	31.0927	26.3078	27.9505	28.7523	A0A1D5YUG0	1149714930	XP_020183504.1	thaumatin-like pathogenesis-related protein 3	+
1.52267	-5.32547	C3UZE5	tr|C3UZE5|C3UZE5_WHEAT Pathogenesis-related protein 1-1 OS=Triticum aestivum GN=Pr-1-1 PE=2 SV=1	7	4	2	56.1	29.9	8.5	17.635	0	293.7	64054000000	218	25.7112	29.7738	27.7261	31.1519	33.0366	34.9989	32.1794	31.1732	31.1674	C3UZE5	228480395	ACQ41880.1	pathogenisis-related protein 1.1	+
1.55342	-4.34416	A0A1D5TQY9;Q43219	tr|A0A1D5TQY9|A0A1D5TQY9_WHEAT Peroxidase OS=Triticum aestivum PE=3 SV=1;tr|Q43219|Q43219_WHEAT Peroxidase (Fragment) OS=Triticum aestivum GN=pox3 PE=2 SV=1	11	8	2	59.6	44.9	17.6	32.611	0	323.31	23342000000	247	26.7325	29.0283	26.1334	30.5677	30.8471	33.5117	29.8882	30.001	30.0317	A0A1D5TQY9	57635147	AAW52715.1	peroxidase 1	+
2.24608	-5.1758	O82714	tr|O82714|O82714_WHEAT Pathogenesis-related protein 1-3 OS=Triticum aestivum GN=PR-1.1 PE=2 SV=1	8	6	2	56.1	42.1	13.4	17.651	0	323.31	91833000000	266	28.4859	29.9096	27.8885	32.5974	34.0351	35.1789	32.6728	31.9756	31.8629	O82714	3702663	CAA07473.1	pathogenisis-related protein 1.1	+
2.38297	-3.52709	A0A0H4TM98;A0A023W638;A0A023W5U7	tr|A0A0H4TM98|A0A0H4TM98_WHEAT Chitinase OS=Triticum aestivum PE=4 SV=1;tr|A0A023W638|A0A023W638_WHEAT Endochitinase OS=Triticum aestivum PE=4 SV=1;tr|A0A023W5U7|A0A023W5U7_WHEAT Endochitinase OS=Triticum aestivum PE=4 SV=1	8	1	1	43.1	6.9	6.9	33.565	0	107.19	6542700000	87	25.7528	27.6141	26.726	30.1641	29.803	30.7071	27.229	29.6476	27.9954	A0A0H4TM98	880797018	AKQ09033.1	chitinase	+
2.43136	-6.68634	A0A1D5SA13	tr|A0A1D5SA13|A0A1D5SA13_WHEAT Uncharacterized protein OS=Triticum aestivum PE=4 SV=1	3	2	2	27.4	17.9	17.9	10.855	0	323.31	32204000000	110	25.1621	24.9283	27.6606	31.2949	33.0266	33.4884	28.1674	30.1701	30.6134	A0A1D5SA13	1149717010	XP_020184520.1	chitinase 8-like	+
1.71747	-6.05593	Q41584;A0A1D5X1Y2;Q8LLM3;A0A1D5URJ1	tr|Q41584|Q41584_WHEAT Thaumatin-like protein OS=Triticum aestivum PE=2 SV=1;tr|A0A1D5X1Y2|A0A1D5X1Y2_WHEAT Uncharacterized protein OS=Triticum aestivum PE=4 SV=1;tr|Q8LLM3|Q8LLM3_WHEAT Thaumatin-like protein 2 OS=Triticum aestivum PE=4 SV=1;tr|A0A1D5URJ1|	3	3	3	29	29	29	18.391	0	323.31	26144000000	66	24.5934	23.8329	28.4045	30.1902	32.4171	32.3913	25.6006	24.678	31.3232	Q41584	1321999	CAA66278.1	thaumatin-like protein	+
3.08436	4.38037	A0A1D5STA6	tr|A0A1D5STA6|A0A1D5STA6_WHEAT Uncharacterized protein OS=Triticum aestivum PE=4 SV=1	9	9	1	17.4	17.4	4	81.023	0	112.82	6586500000	36	29.6281	29.5815	29.6168	26.1709	24.9441	24.5703	29.6084	29.7998	28.7162	A0A1D5STA6
4.71306	5.04535	A0A1D5WER2;A0A1D5W8C8;A0A1D5WER3	tr|A0A1D5WER2|A0A1D5WER2_WHEAT Isocitrate dehydrogenase [NADP] OS=Triticum aestivum PE=3 SV=1;tr|A0A1D5W8C8|A0A1D5W8C8_WHEAT Isocitrate dehydrogenase [NADP] OS=Triticum aestivum PE=3 SV=1;tr|A0A1D5WER3|A0A1D5WER3_WHEAT Uncharacterized protein OS=Triticum a	25	2	2	56.3	7.3	7.3	50.574	0	209.93	13878000000	228	29.9651	30.0226	30.2893	24.6815	25.3185	25.1411	30.5993	25.0831	28.1717	A0A1D5WER2
3.74392	4.13887	A0A1D5SD45;A0A1D5SD43;A0A1D5SD44	tr|A0A1D5SD45|A0A1D5SD45_WHEAT Uncharacterized protein OS=Triticum aestivum PE=4 SV=1;tr|A0A1D5SD43|A0A1D5SD43_WHEAT Uncharacterized protein OS=Triticum aestivum PE=4 SV=1;tr|A0A1D5SD44|A0A1D5SD44_WHEAT Uncharacterized protein OS=Triticum aestivum PE=4 SV=	26	2	2	48	5.3	5.3	76.319	0	15.034	4257200000	40	29.3266	29.0668	29.0553	25.3657	24.4222	25.2442	25.0145	25.3286	25.538	A0A1D5SD45
3.05741	-3.41488	A0A1D5Z0A5	tr|A0A1D5Z0A5|A0A1D5Z0A5_WHEAT Uncharacterized protein OS=Triticum aestivum PE=4 SV=1	3	3	3	7.5	7.5	7.5	16.087	0	123.65	5617200000	52	25.7453	25.298	25.5693	28.5309	28.6568	29.6695	31.1305	25.9869	29.2351	A0A1D5Z0A5
3.36071	-4.87573	W5E2A0;W5DZF5	tr|W5E2A0|W5E2A0_WHEAT Cyanate hydratase OS=Triticum aestivum GN=CYN PE=3 SV=1;tr|W5DZF5|W5DZF5_WHEAT Cyanate hydratase OS=Triticum aestivum GN=CYN PE=3 SV=1	8	8	3	59	59	20.5	18.092	0	81.258	3747200000	52	24.436	24.5387	23.9947	28.4655	29.1931	29.9379	28.7574	28.7671	28.5357	W5E2A0
4.19886	-3.69281	V9HXE7	tr|V9HXE7|V9HXE7_WHEAT Uncharacterized protein OS=Triticum aestivum PE=2 SV=1	13	2	1	36	8.8	4.8	27.454	0	56.97	1451500000	30	23.9424	24.0485	24.334	27.5529	27.7083	28.1422	25.4918	27.6908	27.3331	V9HXE7
1.87172	-4.44511	Q3S4I1;Q3S4H9;Q3S4I0;A0A1D5TZR9	tr|Q3S4I1|Q3S4I1_WHEAT Eukaryotic translation initiation factor 5A OS=Triticum aestivum PE=3 SV=1;tr|Q3S4H9|Q3S4H9_WHEAT Eukaryotic translation initiation factor 5A OS=Triticum aestivum PE=2 SV=1;tr|Q3S4I0|Q3S4I0_WHEAT Eukaryotic translation initiation fac	6	6	5	42.9	42.9	37.9	17.362	0	143.92	4612400000	91	23.7215	24.6745	26.5077	28.8063	28.6959	30.7368	27.7083	28.1725	29.2498	Q3S4I1	1149770089	XP_020149453.1	eukaryotic translation initiation factor 5A-1-like
3.14272	-2.96244	A0A1D6BQ48;A0A1D6CTI8;A0A1D6C973	tr|A0A1D6BQ48|A0A1D6BQ48_WHEAT Uncharacterized protein OS=Triticum aestivum PE=4 SV=1;tr|A0A1D6CTI8|A0A1D6CTI8_WHEAT Uncharacterized protein OS=Triticum aestivum PE=4 SV=1;tr|A0A1D6C973|A0A1D6C973_WHEAT Uncharacterized protein OS=Triticum aestivum PE=4 SV=	3	3	3	4.2	4.2	4.2	89.368	0	5.2988	67422000	12	22.3059	22.4496	22.3852	25.0407	25.9688	25.0186	23.0068	25.7606	23.96	A0A1D6BQ48
3.29841	-3.91098	A0A1D6AG26;A0A1D6AG27;W5H210;W5GG67	tr|A0A1D6AG26|A0A1D6AG26_WHEAT Uncharacterized protein OS=Triticum aestivum PE=4 SV=1;tr|A0A1D6AG27|A0A1D6AG27_WHEAT Uncharacterized protein OS=Triticum aestivum PE=4 SV=1;tr|W5H210|W5H210_WHEAT Uncharacterized protein OS=Triticum aestivum PE=4 SV=1;tr|W5G	5	3	2	12.5	8.5	5.4	46.233	0	21.704	2465800000	20	23.9752	24.475	25.2536	28.5796	28.325	28.5321	25.0719	26.8573	30.1966	A0A1D6AG26
2.92036	-3.79608	A0A1D6AMI9;W5G9S8;A0A1D6AMI8;W5GZA1	tr|A0A1D6AMI9|A0A1D6AMI9_WHEAT Uncharacterized protein OS=Triticum aestivum PE=4 SV=1;tr|W5G9S8|W5G9S8_WHEAT Uncharacterized protein OS=Triticum aestivum PE=4 SV=1;tr|A0A1D6AMI8|A0A1D6AMI8_WHEAT Uncharacterized protein OS=Triticum aestivum PE=4 SV=1;tr|W5G	2	2	2	17.2	17.2	17.2	17.351	0	66.58	4683800000	38	25.963	24.8823	25.0313	29.6257	29.1063	28.5329	25.2692	29.7388	28.7336	A0A1D6AMI9
1.87882	-3.47443	Q9S876;A0A1D5Y7A7;W5ERI9;A0A1D5XQK2;W5EC46;A0A1D5X358	tr|Q9S876|Q9S876_WHEAT Non-specific lipid-transfer protein OS=Triticum aestivum PE=3 SV=1;tr|A0A1D5Y7A7|A0A1D5Y7A7_WHEAT Non-specific lipid-transfer protein OS=Triticum aestivum PE=3 SV=1;tr|W5ERI9|W5ERI9_WHEAT Non-specific lipid-transfer protein OS=Tritic	3	3	1	35.1	35.1	21.3	9.2737	0	47.774	7916800000	63	25.7714	25.3158	27.4888	29.0086	30.6059	29.3847	25.7346	30.2952	29.2699	Q9S876
1.71521	-4.68226	A0A1D5ZNN7	tr|A0A1D5ZNN7|A0A1D5ZNN7_WHEAT Uncharacterized protein OS=Triticum aestivum PE=4 SV=1	10	7	5	58.2	47.8	31.1	26.744	0	172.76	11554000000	107	25.7861	24.439	27.706	29.5434	30.2431	32.1913	29.7433	28.5093	30.0251	A0A1D5ZNN7	1149793918	XP_020158159.1	chitinase 8-like
2.42736	-4.01351	A0A1D5WX34;A0A1D5WX35;A0A1D5WX36;A0A1D5W3T5;A0A077RU53;A0A077RRV1	tr|A0A1D5WX34|A0A1D5WX34_WHEAT Uncharacterized protein OS=Triticum aestivum PE=3 SV=1;tr|A0A1D5WX35|A0A1D5WX35_WHEAT Uncharacterized protein OS=Triticum aestivum PE=3 SV=1;tr|A0A1D5WX36|A0A1D5WX36_WHEAT Uncharacterized protein OS=Triticum aestivum PE=3 SV=	5	5	5	16.9	16.9	16.9	21.227	0	38.35	2504500000	41	25.9831	23.7699	24.8989	28.6072	29.2069	28.8784	25.1721	29.2094	28.3314	A0A1D5WX34
2.45961	-6.10343	A0A1D5SFI1;A0A1D5SDD2;A0A077RWX6;A0A1D6RFB8;A0A1D5RSQ3	tr|A0A1D5SFI1|A0A1D5SFI1_WHEAT Uncharacterized protein OS=Triticum aestivum PE=4 SV=1;tr|A0A1D5SDD2|A0A1D5SDD2_WHEAT Uncharacterized protein OS=Triticum aestivum PE=4 SV=1;tr|A0A077RWX6|A0A077RWX6_WHEAT Uncharacterized protein OS=Triticum aestivum GN=TRAES	5	5	5	29.2	29.2	29.2	9.9217	0	98.567	29360000000	282	24.8698	25.4174	27.9834	31.7725	32.2482	32.5603	29.5455	31.8909	30.4347	A0A1D5SFI1
2.7367	-2.95796	W5FBU7;A0A1D5YQT0	tr|W5FBU7|W5FBU7_WHEAT Uncharacterized protein OS=Triticum aestivum PE=4 SV=1;tr|A0A1D5YQT0|A0A1D5YQT0_WHEAT Uncharacterized protein OS=Triticum aestivum PE=4 SV=1	2	2	1	12.8	12.8	7.8	18.77	0	22.376	2242500000	51	25.3932	24.6819	25.3796	28.1051	27.5447	28.6789	24.8988	25.6428	28.6344	W5FBU7
2.37906	-4.2373	A0A1D5Z8U5;A0A1D5YPG2;A0A1D5YPG3	tr|A0A1D5Z8U5|A0A1D5Z8U5_WHEAT Malate dehydrogenase OS=Triticum aestivum PE=3 SV=1;tr|A0A1D5YPG2|A0A1D5YPG2_WHEAT Malate dehydrogenase OS=Triticum aestivum PE=3 SV=1;tr|A0A1D5YPG3|A0A1D5YPG3_WHEAT Malate dehydrogenase OS=Triticum aestivum PE=3 SV=1	14	2	2	62.5	2.5	2.5	37.302	0	5.0112	8912700000	21	25.2914	25.3682	24.8268	28.1586	29.4569	30.5827	25.57	24.8951	31.2296	A0A1D5Z8U5
1.1005	-4.82036	A0A1D5YHB7;A0A1D5ZUL2;W5F7C4;W5FTN0;A0MAU4;A0A1D5ZUL0;A0A1D5YHB6	tr|A0A1D5YHB7|A0A1D5YHB7_WHEAT Uncharacterized protein OS=Triticum aestivum PE=3 SV=1;tr|A0A1D5ZUL2|A0A1D5ZUL2_WHEAT Uncharacterized protein OS=Triticum aestivum PE=3 SV=1;tr|W5F7C4|W5F7C4_WHEAT Uncharacterized protein OS=Triticum aestivum PE=3 SV=1;tr|W5F	3	3	2	17.6	17.6	11.9	16.682	0	8.5681	22781000000	38	24.4691	24.9078	30.7114	30.7056	32.226	31.6178	25.2527	30.488	31.7384	A0A1D5YHB7
3.937	-5.81688	A0A1D5VE69;A0A1D5VE70;A0A1D5VE71;A0A077RTT0	tr|A0A1D5VE69|A0A1D5VE69_WHEAT Uncharacterized protein OS=Triticum aestivum PE=4 SV=1;tr|A0A1D5VE70|A0A1D5VE70_WHEAT Uncharacterized protein OS=Triticum aestivum PE=4 SV=1;tr|A0A1D5VE71|A0A1D5VE71_WHEAT Uncharacterized protein OS=Triticum aestivum PE=4 SV=	15	15	3	35.2	35.2	11.7	50.545	0	70.192	7939500000	89	24.7466	24.1771	24.773	30.6867	29.7112	30.7493	24.2229	25.9856	31.3878	A0A1D5VE69
A	minus log(P value)					Used to calculate volcano plot
B	Log2 of the fold-difference in protein abundance
C	Protein IDs
D	Fasta headers
E	Number of Peptides
F	Number of Razor + unique peptides (a razor peptideis one that has an exact match in more than one database entry)
G	Number of Unique peptides
H	Sequence coverage [%]
I	Unique + razor sequence coverage [%]
J	Unique sequence coverage [%]
K	Mol. weight [kDa]
L	Q-value
M	Score (significance threshold = 40)
N	Intensity
O	MS/MS count (spectral count)
P	LFQ intensity Control_A
Q	LFQ intensity Control_B
R	LFQ intensity Control_C
S	LFQ intensity Resistant_A
T	LFQ intensity Resistant_B
U	LFQ intensity Resistant_C
V	LFQ intensity Susceptible_A
W	LFQ intensity Susceptible_B
X	LFQ intensity Susceptible_C
Y	QUERY ID
Z	GI Number
AA	Ref ID
AB	Protein Name
AC	Control. "+" indicates that this protein's abundance was also significantly altered relative to the uninoculated control.

## Sheet: 72h
#NAME?	Difference	Protein IDs	Fasta headers	Peptides	Razor + unique peptides	Unique peptides	Sequence coverage [%]	Unique + razor sequence coverage [%]	Unique sequence coverage [%]	Mol. weight [kDa]	Q-value	Score	Intensity	MS/MS count	-Log Student's T-test p-value LFQ intensity Resistant_LFQ intensity Susceptible	Student's T-test q-value LFQ intensity Resistant_LFQ intensity Susceptible	Student's T-test Difference LFQ intensity Resistant_LFQ intensity Susceptible	Student's T-test Test statistic LFQ intensity Resistant_LFQ intensity Susceptible	LFQ intensity Control_A	LFQ intensity Control_B	LFQ intensity Control_C	LFQ intensity Resistant_A	LFQ intensity Resistant_B	LFQ intensity Resistant_C	LFQ intensity Susceptible_A	LFQ intensity Susceptible_B	LFQ intensity Susceptible_C	QUERY ID	GI Number	Ref ID	Protein Name	Significance relative to control
2.90522	-3.08797	A0A1D5SU87;A0A1D5SU86	tr|A0A1D5SU87|A0A1D5SU87_WHEAT Uncharacterized protein OS=Triticum aestivum PE=4 SV=1;tr|A0A1D5SU86|A0A1D5SU86_WHEAT Uncharacterized protein OS=Triticum aestivum PE=4 SV=1	22	22	3	77.7	77.7	15.6	27.134	0	323.31	379730000000	1350	0.640283	1	0.676107	0.273008	32.3785	32.7391	32.5944	34.9444	35.8854	36.1462	35.0379	35.4833	34.4264	A0A1D5SU87	1149717010	XP_020184520.1	chitinase 8-like	+
3.72272	-7.9541	Q41584;A0A1D5X1Y2	tr|Q41584|Q41584_WHEAT Thaumatin-like protein OS=Triticum aestivum PE=2 SV=1;tr|A0A1D5X1Y2|A0A1D5X1Y2_WHEAT Uncharacterized protein OS=Triticum aestivum PE=4 SV=1	3	3	1	29	29	11.4	18.391	0	323.31	71115000000	133	0.787265	1	0.69112	0.287354	24.7493	25.1942	26.352	32.7656	34.0329	33.3593	32.9025	32.3502	32.8318	Q41584	1321999	CAA66278.1	thaumatin-like protein	+
1.87456	-3.57013	F8S6U9	tr|F8S6U9|F8S6U9_WHEAT Pathogenesis-related protein 1-19 OS=Triticum aestivum GN=Pr-1-19 PE=3 SV=1	5	5	1	44.9	44.9	12	17.801	0	105.85	3631500000	54	0.361481	1	0.748937	0.261484	24.7432	25.5714	25.6491	27.3488	29.9762	29.349	28.7895	27.6103	28.0275	F8S6U9	334903148	AEH25634.1	pathogenesis-related protein 1-19	+
1.90377	-5.9485	W5C8U5	tr|W5C8U5|W5C8U5_WHEAT Peroxidase OS=Triticum aestivum PE=3 SV=1	9	5	5	43.9	23.1	23.1	33.081	0	323.31	23589000000	119	0.249758	1	0.773778	0.23975	24.1301	26.3663	25.0583	29.1827	30.8514	33.3661	30.3087	30.6735	30.0967	W5C8U5	1149715536	XP_020183803.1	peroxidase 1-like	+
1.76199	-4.36517	A0A1D5V896	tr|A0A1D5V896|A0A1D5V896_WHEAT Uncharacterized protein OS=Triticum aestivum PE=3 SV=1	10	4	2	43.7	23.2	17.7	33.855	0	323.31	19767000000	430	0.34608	1	0.860441	0.283919	26.098	27.4385	26.0233	29.4175	30.4035	32.8342	30.3738	29.8989	29.8012	A0A1D5V896	1149763711	XP_020147117.1	glucan endo-1,3-beta-glucosidase, acidic isoform-like	+
2.33765	-3.02845	D8L9Q2;A0A1D5VXX6	tr|D8L9Q2|D8L9Q2_WHEAT Glucan endo-1,3-beta-glucosidase GII,putative, expressed OS=Triticum aestivum GN=TAA_ctg0661b.00070.1 PE=3 SV=1;tr|A0A1D5VXX6|A0A1D5VXX6_WHEAT Uncharacterized protein OS=Triticum aestivum PE=3 SV=1	14	14	8	60.4	60.4	35	35.042	0	323.31	134040000000	1054	0.900593	0.97879	0.899961	0.364926	30.4319	31.5558	30.8706	33.2385	34.0307	34.6746	33.4248	33.1239	32.6952	D8L9Q2	300681515	CBH32609.1	glucan endo-1,3-beta-glucosidase GII precursor,putative, expressed	+
1.77529	-4.51108	Q9XEN5	tr|Q9XEN5|Q9XEN5_WHEAT Beta-1,3-glucanase OS=Triticum aestivum GN=Glb3 PE=2 SV=1	12	6	4	59.3	35	23.1	34.881	0	323.31	137190000000	796	0.474638	1	0.916688	0.323052	28.4904	31.1766	29.284	32.6791	34.3071	35.498	33.6119	33.0279	33.0943	Q9XEN5	4741846	AAD28732.1	beta-1,3-glucanase precursor	+
1.70067	-6.65514	Q4JK90;Q4JH28;A0A0A7ABW8	tr|Q4JK90|Q4JK90_WHEAT Beta-1,3-glucanase OS=Triticum aestivum PE=2 SV=1;tr|Q4JH28|Q4JH28_WHEAT Beta-1,3-glucanase OS=Triticum aestivum PE=2 SV=1;tr|A0A0A7ABW8|A0A0A7ABW8_WHEAT Beta-1,3-endoglucanase (Fragment) OS=Triticum aestivum GN=PR-2-1c PE=2 SV=1	18	4	4	79	20.4	20.4	35.385	0	323.31	71652000000	274	0.691593	0.982179	1.07018	0.395687	25.235	24.825	30.235	32.7273	33.8594	33.6737	33.2714	32.5849	31.1935	Q4JK90	68250406	AAY88778.1	beta-1,3-glucanase	+
1.59203	-3.72437	O82716;A0A1D5W683;Q84QH7	tr|O82716|O82716_WHEAT Glucan endo-1,3-beta-D-glucosidase OS=Triticum aestivum PE=2 SV=1;tr|A0A1D5W683|A0A1D5W683_WHEAT Uncharacterized protein OS=Triticum aestivum PE=3 SV=1	18	17	3	79.1	79.1	11.6	35.412	0	323.31	435410000000	2215	1.35434	1	1.08641	0.457448	30.4967	34.0116	32.7521	35.5811	36.2105	36.6419	35.1023	35.4044	34.6677	O82716	3757682	CAA77085.1	glucan endo-1,3-beta-D-glucosidase	+
2.35764	-6.22359	C6ETB3	tr|C6ETB3|C6ETB3_WHEAT Peroxidase OS=Triticum aestivum GN=Prx113-F PE=3 SV=1	11	7	2	59.5	41.1	8.5	32.905	0	323.31	41400000000	291	0.526213	0.977592	1.09588	0.37579	24.7389	27.3361	26.8883	31.4305	32.3318	33.8719	30.346	31.7138	32.2866	C6ETB3	193074373	ACF08092.1	class III peroxidase	+
1.91265	-3.52983	A0A1D5UH99;A0A1D5UHA0	tr|A0A1D5UH99|A0A1D5UH99_WHEAT Uncharacterized protein OS=Triticum aestivum PE=4 SV=1;tr|A0A1D5UHA0|A0A1D5UHA0_WHEAT Uncharacterized protein OS=Triticum aestivum PE=4 SV=1	10	10	2	34.9	34.9	4.7	28.98	0	152.63	91877000000	371	0.74159	1	1.2189	0.442582	29.2	31.4145	29.6382	32.7158	34.0224	34.1041	32.9357	33.063	31.1869	A0A1D5UH99	1149720681	XP_020186273.1	chitinase 5-like	+
2.06115	-6.93454	O82714	tr|O82714|O82714_WHEAT Pathogenesis-related protein 1-3 OS=Triticum aestivum GN=PR-1.1 PE=2 SV=1	11	1	1	61	9.1	9.1	17.651	0	97.119	86070000000	119	0.415668	0.983678	1.23734	0.378763	24.8135	27.4488	26.8069	30.9309	34.0112	34.9307	32.6137	32.2097	31.3374	O82714	3702663	CAA07473.1	pathogenisis-related protein 1.1	+
1.89888	-4.57694	A0A1D5W1T2	tr|A0A1D5W1T2|A0A1D5W1T2_WHEAT Uncharacterized protein OS=Triticum aestivum PE=3 SV=1	13	13	5	86	86	38.5	29.202	0	323.31	262100000000	746	0.642719	1	1.24081	0.432097	29.8349	31.9917	29.8849	33.6315	35.5105	36.3004	34.4778	34.0144	33.2278	A0A1D5W1T2	1149766838	XP_020148298.1	glucan endo-1,3-beta-glucosidase GIII-like	+
1.76403	-4.8258	Q9SQG3;O64393	tr|Q9SQG3|Q9SQG3_WHEAT PR-4 (Fragment) OS=Triticum aestivum PE=2 SV=1;sp|O64393|WHW2_WHEAT Wheatwin-2 OS=Triticum aestivum GN=PR4B PE=1 SV=1	6	6	1	74.2	74.2	10.8	13.108	0	211	44070000000	191	0.336528	0.99955	1.24873	0.35355	29.3985	25.8198	28.4825	31.5448	33.1184	33.515	32.856	32.9163	28.6598	Q9SQG3	6048569	AAF02296.1	PR-4, partial	+
1.33472	-6.15689	Q1ERG2	tr|Q1ERG2|Q1ERG2_WHEAT Endo-beta-1,3-glucanase OS=Triticum aestivum GN=TaGlb2a PE=2 SV=1	9	4	4	28.4	14	14	36.186	0	200.56	26196000000	138	0.229543	1	1.25226	0.302649	26.1973	23.6278	24.8893	27.0895	32.3478	33.7477	30.811	28.513	30.1043	Q1ERG2	109150348	BAE96089.1	endo-beta-1,3-glucanase	+
1.80826	-5.94884	A0A1D5TQY9;Q43219	tr|A0A1D5TQY9|A0A1D5TQY9_WHEAT Peroxidase OS=Triticum aestivum PE=3 SV=1;tr|Q43219|Q43219_WHEAT Peroxidase (Fragment) OS=Triticum aestivum GN=pox3 PE=2 SV=1	11	8	2	59.6	44.9	17.6	32.611	0	323.31	53688000000	378	0.436651	0.991062	1.30583	0.397915	24.9854	27.3452	27.0975	30.0221	32.9339	34.3186	30.9484	31.5156	30.8932	A0A1D5TQY9	57635147	AAW52715.1	peroxidase 1	+
1.37128	-4.02656	A0A1D6BV27;A0A1D6CKD4	tr|A0A1D6BV27|A0A1D6BV27_WHEAT Uncharacterized protein OS=Triticum aestivum PE=4 SV=1;tr|A0A1D6CKD4|A0A1D6CKD4_WHEAT Uncharacterized protein OS=Triticum aestivum PE=4 SV=1	13	6	6	72.6	42.9	42.9	24.489	0	323.31	39803000000	585	0.490784	1	1.33207	0.418544	27.1332	29.315	26.5743	30.1864	31.1078	33.8081	29.5612	31.1772	30.3677	A0A1D6BV27	157093716	ABV22584.1	PR17d precursor	+
1.78366	-7.01563	A0A1D5SA13	tr|A0A1D5SA13|A0A1D5SA13_WHEAT Uncharacterized protein OS=Triticum aestivum PE=4 SV=1	3	2	2	27.4	17.9	17.9	10.855	0	322.23	47924000000	133	0.469725	1	1.34202	0.414558	25.4094	23.855	28.1991	30.5866	33.1266	34.7972	31.8329	31.4307	31.2209	A0A1D5SA13	1149717010	XP_020184520.1	chitinase 8-like	+
1.79241	-5.40541	Q43212	tr|Q43212|Q43212_WHEAT Peroxidase OS=Triticum aestivum PE=2 SV=1	10	5	4	51.9	27.2	17.6	32.727	0	323.31	20279000000	94	0.455751	1	1.3549	0.412839	25.681	26.6925	24.7151	28.977	31.1079	33.2199	29.6479	30.4458	29.1464	Q43212	21829	CAA39486.1	peroxidase	+
1.87525	-6.07655	W5DDM8;W5DBH2;A0A1D5WA45	tr|W5DDM8|W5DDM8_WHEAT Uncharacterized protein OS=Triticum aestivum PE=4 SV=1	8	8	5	43.9	43.9	27.4	24.534	0	298.38	25734000000	147	0.603819	1	1.35747	0.451414	23.7901	27.4676	26.1574	30.4406	31.5308	33.6733	30.4019	31.1569	30.0134	W5DDM8	1149763663	XP_020147102.1	somatic embryogenesis receptor kinase 2-like	+
2.13477	-6.47003	C3UZE5	tr|C3UZE5|C3UZE5_WHEAT Pathogenesis-related protein 1-1 OS=Triticum aestivum GN=Pr-1-1 PE=2 SV=1	12	12	2	68.9	68.9	8.5	17.635	0	323.31	319700000000	669	0.517925	1	1.4063	0.440578	27.6409	30.0134	28.7737	33.1433	35.9833	36.7115	34.5964	34.0727	32.9501	C3UZE5	228480395	ACQ41880.1	pathogenisis-related protein 1.1	+
1.87027	-7.1444	A0A1D5TI66;W5BBB2;W5FEA8;A0A1D5ZVJ4	tr|A0A1D5TI66|A0A1D5TI66_WHEAT Uncharacterized protein OS=Triticum aestivum PE=3 SV=1	7	7	4	24.7	24.7	15.6	37.12	0	294.77	20769000000	109	0.374238	0.985614	1.42954	0.396957	24.3796	23.0091	25.1105	28.2937	32.0226	33.6161	30.2397	29.3365	30.0677	A0A1D5TI66	1149820911	XP_020168893.1	ervatamin-C-like	+
2.06207	-5.0623	A0A1D5V895	tr|A0A1D5V895|A0A1D5V895_WHEAT Uncharacterized protein OS=Triticum aestivum PE=3 SV=1	11	5	4	70.7	42.3	37.5	34.701	0	225.1	16906000000	241	0.812586	1	1.47756	0.519991	25.6897	27.1976	24.9217	29.4237	31.4114	32.1608	29.6561	29.7854	29.1218	A0A1D5V895	300681515	CBH32609.1	glucan endo-1,3-beta-glucosidase GII precursor,putative, expressed	+
2.10127	-5.75534	A0A1D5YUG0	tr|A0A1D5YUG0|A0A1D5YUG0_WHEAT Uncharacterized protein OS=Triticum aestivum PE=4 SV=1	4	4	4	33.9	33.9	33.9	17.868	0	238.3	11570000000	70	0.625379	1	1.52334	0.492025	26.0714	24.2124	24.7444	28.8886	30.964	32.4417	29.1083	29.9443	28.6717	A0A1D5YUG0	1149714930	XP_020183504.1	thaumatin-like pathogenesis-related protein 3	+
2.959	-4.37216	A0A1D6BC87	tr|A0A1D6BC87|A0A1D6BC87_WHEAT Uncharacterized protein OS=Triticum aestivum PE=3 SV=1	10	2	2	63.6	17.5	17.5	24.106	0	117.77	6967700000	31	0.413358	1	1.54148	0.429893	25.8921	24.2575	25.5298	29.8843	29.3354	29.5762	24.9886	30.2286	28.9542	A0A1D6BC87				+
1.83462	-5.26053	A0A077S0N0;A0A1D5V2H3;A0A1D5UF02;A0A1D5V2H2;A0A1D5TIT4	tr|A0A077S0N0|A0A077S0N0_WHEAT Uncharacterized protein OS=Triticum aestivum GN=TRAES_3BF061600080CFD_c1 PE=3 SV=1	12	11	6	42.9	42.9	22.8	34.386	0	323.31	33734000000	317	0.495487	1	1.54168	0.459171	26.467	26.9291	26.5182	29.592	32.1351	33.9688	30.4324	29.4866	31.1518	A0A077S0N0	1149763711	XP_020147117.1	glucan endo-1,3-beta-glucosidase, acidic isoform-like	+
1.57103	-7.19891	Q1ERG1	tr|Q1ERG1|Q1ERG1_WHEAT Endo-beta-1,3-glucanase OS=Triticum aestivum GN=TaGlb2b PE=2 SV=1	11	11	3	35	35	8.2	35.937	0	323.31	115590000000	434	0.366144	1	1.67567	0.428296	23.8801	27.4361	27.1142	30.0046	33.9665	36.056	32.0924	30.2752	32.6324	Q1ERG1	109150350	BAE96090.1	endo-beta-1,3-glucanase	+
2.52739	-6.43273	A0A1D6BJ70	tr|A0A1D6BJ70|A0A1D6BJ70_WHEAT Uncharacterized protein OS=Triticum aestivum PE=3 SV=1	12	12	2	41.7	41.7	2	47.34	0	323.31	19721000000	426	0.655147	0.942448	1.82051	0.558881	24.3085	25.2902	24.6634	29.3295	31.732	32.4988	30.4931	29.8309	27.7748	A0A1D6BJ70	1149818103	XP_020167713.1	aspartyl protease family protein At5g10770-like	+
1.64944	-6.32108	A0A1D5X5E7;A0A1D5X5E6	tr|A0A1D5X5E7|A0A1D5X5E7_WHEAT Uncharacterized protein OS=Triticum aestivum PE=4 SV=1;tr|A0A1D5X5E6|A0A1D5X5E6_WHEAT Uncharacterized protein OS=Triticum aestivum PE=4 SV=1	9	9	3	47.1	47.1	13.8	23.461	0	323.31	34347000000	151	1.67753	0.635273	2.59935	0.961168	24.2469	29.72	25.8885	32.0629	32.5428	34.2129	30.7947	30.3575	29.8684	A0A1D5X5E7	14164983	AAK55326.1	thaumatin-like protein TLP8	+
1.32326	-5.33564	A0A1D5WHM8	tr|A0A1D5WHM8|A0A1D5WHM8_WHEAT Uncharacterized protein OS=Triticum aestivum PE=3 SV=1	12	2	2	61.4	17.7	17.7	34.875	0	148.36	27267000000	354	1.35707	0.655	2.67571	0.915891	24.833	30.3452	25.0036	31.812	31.2842	33.0925	30.2219	27.8929	30.0467	A0A1D5WHM8	1149766838	XP_020148298.1	glucan endo-1,3-beta-glucosidase GIII-like	+
1.37577	-3.94255	A0A1D5V4E2	tr|A0A1D5V4E2|A0A1D5V4E2_WHEAT Uncharacterized protein OS=Triticum aestivum PE=3 SV=1	16	5	3	66.6	27.8	21.5	35.535	0	43.778	3539200000	32	1.75533	0.105333	4.51307	1.42923	24.8305	26.4912	24.1553	26.9559	29.4877	30.861	24.2463	24.8529	24.6662	A0A1D5V4E2	1149752857	XP_020198692.1	glucan endo-1,3-beta-glucosidase GII-like	+
3.36255	4.41775	A0A1D5YJW1	tr|A0A1D5YJW1|A0A1D5YJW1_WHEAT Uncharacterized protein OS=Triticum aestivum PE=3 SV=1	5	2	0	6.4	2.9	0	72.483	0	11.227	6361100000	40	3.28956	0.058	-3.64544	-1.54722	30.2601	30.1251	29.5515	24.9547	25.5561	26.1727	29.1481	29.3198	29.1519	A0A1D5YJW1
2.4315	4.33921	W5GDJ5	tr|W5GDJ5|W5GDJ5_WHEAT Uncharacterized protein OS=Triticum aestivum PE=4 SV=1	13	3	2	36.5	7.7	6.1	46.798	0	72.248	2502100000	21	0.753378	0.875742	-2.87363	-0.765743	29.0384	27.4375	28.787	23.1259	24.88	24.2393	28.7816	28.4769	23.6077	W5GDJ5
4.55601	5.41406	A0A1D6BEE8	tr|A0A1D6BEE8|A0A1D6BEE8_WHEAT Uncharacterized protein OS=Triticum aestivum PE=3 SV=1	17	15	15	21.2	19.2	19.2	109.83	0	49.902	6357500000	42	0.582512	0.987933	-1.87602	-0.545963	30.0865	30.327	30.3828	25.1264	24.3835	25.0442	29.535	24.9923	25.6548	A0A1D6BEE8
4.62208	7.6351	D8L9G3	tr|D8L9G3|D8L9G3_WHEAT Sedoheptulose-1,7-bisphosphatase, chloroplast, expressed OS=Triticum aestivum GN=TAA_ctg0079b.00010.1 PE=3 SV=1	24	2	0	48.6	3.6	0	42.093	0	6.7413	49426000000	71	0.235442	1	-1.62748	-0.344988	32.4391	32.4029	32.873	25.0781	24.3484	25.3833	31.9229	23.307	24.4624	D8L9G3
2.47402	-4.27926	A0A1D5SN87;A0A1D5SN88;A0A1D6BRH1;A0A1D6C2G5	tr|A0A1D5SN87|A0A1D5SN87_WHEAT Uncharacterized protein OS=Triticum aestivum PE=4 SV=1;tr|A0A1D5SN88|A0A1D5SN88_WHEAT Uncharacterized protein OS=Triticum aestivum PE=4 SV=1;tr|A0A1D6BRH1|A0A1D6BRH1_WHEAT Uncharacterized protein OS=Triticum aestivum PE=4 SV=	17	5	1	64	19	5	38.106	0	46.729	11714000000	34	1.35323	0.939376	-1.41987	-0.570126	25.7819	24.0759	25.3626	29.8437	29.7696	28.4448	30.5988	31.1411	30.5779	A0A1D5SN87
2.82834	2.68846	A0A1D5SF14;A0A1D5SF17;A0A1D5SF15;A0A1D5SF12	tr|A0A1D5SF14|A0A1D5SF14_WHEAT Uncharacterized protein OS=Triticum aestivum PE=3 SV=1;tr|A0A1D5SF17|A0A1D5SF17_WHEAT Uncharacterized protein OS=Triticum aestivum PE=3 SV=1;tr|A0A1D5SF15|A0A1D5SF15_WHEAT Uncharacterized protein OS=Triticum aestivum PE=4 SV=	26	5	2	51.9	10.2	5	79.135	0	91.826	1082100000	44	0.532947	1	-1.37319	-0.437949	27.4106	27.6405	27.1019	24.7505	24.135	25.202	26.9761	27.3372	23.8939	A0A1D5SF14
3.05703	2.65901	A0A1D5ZRQ1;W5FR58	tr|A0A1D5ZRQ1|A0A1D5ZRQ1_WHEAT Uncharacterized protein OS=Triticum aestivum PE=4 SV=1;tr|W5FR58|W5FR58_WHEAT Uncharacterized protein OS=Triticum aestivum PE=4 SV=1	17	4	1	30.4	11.7	4.2	77.438	0	30.795	1217600000	28	0.585283	1	-1.18843	-0.408952	27.6053	27.0799	27.863	24.4781	25.06	25.033	26.8662	26.9952	24.2751	A0A1D5ZRQ1
2.61305	-5.20573	W5E2A0;W5DZF5	tr|W5E2A0|W5E2A0_WHEAT Cyanate hydratase OS=Triticum aestivum GN=CYN PE=3 SV=1;tr|W5DZF5|W5DZF5_WHEAT Cyanate hydratase OS=Triticum aestivum GN=CYN PE=3 SV=1	8	8	3	59	59	20.5	18.092	0	47.982	4282200000	49	0.0262531	0.997219	-0.0695413	-0.0240794	23.7124	23.8631	23.993	28.2528	28.3504	30.5824	28.4637	30.0084	28.9222	W5E2A0
4.25234	6.86313	A0A077RZK4;A0A1D5VK18;A0A1D5WT05;A0A1D5VU34	tr|A0A077RZK4|A0A077RZK4_WHEAT DNA topoisomerase 2 OS=Triticum aestivum GN=TRAES_3BF077500010CFD_c1 PE=3 SV=1;tr|A0A1D5VK18|A0A1D5VK18_WHEAT DNA gyrase subunit B OS=Triticum aestivum PE=3 SV=1;tr|A0A1D5WT05|A0A1D5WT05_WHEAT DNA gyrase subunit B OS=Triticum	3	3	3	10.7	10.7	10.7	62.37	0	5.1666	25441000000	31	-4.34294e-08	1	0	0	32.1347	31.7458	32.1238	25.2133	24.4822	25.7193	24.3156	25.2408	25.0667	A0A077RZK4
3.29693	-3.2035	A0A1D6ALH3;W5G6B5	tr|A0A1D6ALH3|A0A1D6ALH3_WHEAT Peroxidase OS=Triticum aestivum PE=3 SV=1;tr|W5G6B5|W5G6B5_WHEAT Peroxidase OS=Triticum aestivum PE=3 SV=1	6	6	1	24.8	24.8	4.4	36.635	0	43.337	1797900000	71	0.00395144	1	0.00279554	0.00125277	23.9905	24.5872	24.7131	27.3553	27.483	28.063	27.6227	27.4993	27.7709	A0A1D6ALH3
2.74463	-2.72682	W5BYU5;A0A1D5UMP3;A0A1D5UMP4	tr|W5BYU5|W5BYU5_WHEAT Uncharacterized protein OS=Triticum aestivum PE=4 SV=1;tr|A0A1D5UMP3|A0A1D5UMP3_WHEAT Uncharacterized protein OS=Triticum aestivum PE=4 SV=1;tr|A0A1D5UMP4|A0A1D5UMP4_WHEAT Uncharacterized protein OS=Triticum aestivum PE=4 SV=1	7	7	5	44.6	44.6	25.1	28.701	0	323.31	52448000000	516	0.337514	1	0.188566	0.0845299	29.7462	29.3474	30.5295	32.6015	32.3812	32.8208	32.6079	32.0272	32.6028	W5BYU5
2.06179	-3.84579	A0A1D5TKK3;A0A1D5X968	tr|A0A1D5TKK3|A0A1D5TKK3_WHEAT Glycosyltransferase OS=Triticum aestivum PE=3 SV=1	15	15	3	43.2	43.2	12.2	52.205	0	153.73	19038000000	230	0.225774	1	0.437126	0.158549	26.6751	27.9508	27.2729	29.7244	31.7708	31.9409	31.0748	30.8362	30.2137	A0A1D5TKK3	1149724769	XP_020188276.1	UDP-glucose flavonoid 3-O-glucosyltransferase 7-like
1.57245	-5.39331	A0A1D5ZNN7	tr|A0A1D5ZNN7|A0A1D5ZNN7_WHEAT Uncharacterized protein OS=Triticum aestivum PE=4 SV=1	11	8	6	58.2	47.8	31.1	26.744	0	323.31	32948000000	219	0.194337	1	0.540273	0.176158	26.0193	25.2235	29.1575	30.2937	32.4913	33.7952	32.1793	31.1142	31.6659	A0A1D5ZNN7	1149793918	XP_020158159.1	chitinase 8-like
2.0769	-6.03531	W5CX27	tr|W5CX27|W5CX27_WHEAT Uncharacterized protein OS=Triticum aestivum GN=TRAES_3BF043600090CFD_c1 PE=3 SV=1	10	3	2	42.8	27.8	16.5	34.575	0	323.31	17546000000	499	0.189112	1	0.606266	0.187909	25.6839	24.2374	23.9535	28.561	31.009	32.4107	31.0295	29.6098	29.5225	W5CX27	1149763711	XP_020147117.1	glucan endo-1,3-beta-glucosidase, acidic isoform-like
2.25289	-4.96163	W5CD18	tr|W5CD18|W5CD18_WHEAT Uncharacterized protein OS=Triticum aestivum PE=4 SV=1	6	6	6	35.7	35.7	35.7	23.907	0	152.73	5785600000	80	0.292176	1	0.636534	0.220885	25.3525	24.2121	24.103	28.2243	29.2848	31.0434	28.4868	29.5122	28.6439	W5CD18	1149763657	XP_020147100.1	somatic embryogenesis receptor kinase 2-like
2.35785	-2.91554	W5AV32;A0A1D6RLM2	tr|W5AV32|W5AV32_WHEAT Uncharacterized protein OS=Triticum aestivum PE=3 SV=1;tr|A0A1D6RLM2|A0A1D6RLM2_WHEAT Uncharacterized protein OS=Triticum aestivum PE=3 SV=1	4	4	4	33.3	33.3	33.3	10.375	0	12.08	2660900000	27	0.279295	1	0.785333	0.250827	26.0921	25.5857	25.0332	28.2083	27.9773	29.272	25.7589	27.9413	29.4014	W5AV32
1.79229	-3.529	A0A1D6CVX8;A0A1D6CVX7;A0A1D6CVX9	tr|A0A1D6CVX8|A0A1D6CVX8_WHEAT Uncharacterized protein OS=Triticum aestivum PE=4 SV=1;tr|A0A1D6CVX7|A0A1D6CVX7_WHEAT Uncharacterized protein OS=Triticum aestivum PE=4 SV=1;tr|A0A1D6CVX9|A0A1D6CVX9_WHEAT Uncharacterized protein OS=Triticum aestivum PE=4 SV=	12	3	2	21.4	6	4.7	70.788	0	20.04	2467400000	37	0.53099	1	0.905798	0.329214	26.3003	24.792	23.6596	27.6678	28.481	29.1901	28.6792	27.3466	26.5956	A0A1D6CVX8
1.76341	-3.53224	A0A1D5UUS4	tr|A0A1D5UUS4|A0A1D5UUS4_WHEAT Ribulose bisphosphate carboxylase small chain OS=Triticum aestivum PE=3 SV=1	15	2	0	60.7	7.1	0	15.333	0	11.049	6932000000	68	0.361352	1	0.998597	0.316752	24.4218	24.6402	25.7972	26.9668	29.644	28.845	25.9847	28.8738	27.6015	A0A1D5UUS4
2.55988	-3.44126	W5FRI0;W5E2F0;A0A1D5XNQ6;A0A1D5YPM4;A0A1D5Y4Y7;A0A1D5Y4Z0;A0A1D6DMB7;A0A1D6DMB4;A0A1D5Y3W7;A0A1D5YRU8;A0A1D5YRU6;A0A1D6DMD8;A0A1D5YNT4;A0A1D5XM21;Q9SM34;A0A1D5YRT5;A0A1D5Y4I3;A0A1D5Y2W1;A0A1D5XM22;A0A1D5Y4Q8;A0A1D5YRT2;A0A1D5YRT6;A0A1D5XJH5;A0A1D5Y4Y6;A0A1D5XJI1;A0A1D5Y4Y5;W5EJL8;W5E6S9;Q9SM35;A0A1D5YRR3;A0A1D5Y4S5;A0A1D5Y4Q7;A0A1D5XJH6;A0A1B1LJP9;A0A1D6DM21;A0A1D5YRT0;B9VR55;A0A1D5YRT1;A0A1D5XLI1	tr|W5FRI0|W5FRI0_WHEAT Uncharacterized protein OS=Triticum aestivum PE=3 SV=1;tr|W5E2F0|W5E2F0_WHEAT Uncharacterized protein OS=Triticum aestivum PE=3 SV=1;tr|A0A1D5XNQ6|A0A1D5XNQ6_WHEAT Uncharacterized protein OS=Triticum aestivum PE=3 SV=1;tr|A0A1D5YPM4|	3	3	3	19.2	19.2	19.2	24.606	0	74.334	2410100000	33	0.860307	1	1.08372	0.41912	25.4813	25.1731	25.4247	28.4055	28.1769	29.8204	27.4802	27.3949	28.2767	W5FRI0
2.00719	-4.25458	A0A1D5UIS7	tr|A0A1D5UIS7|A0A1D5UIS7_WHEAT Peroxidase OS=Triticum aestivum PE=3 SV=1	11	2	1	32.3	4.7	2.6	35.433	0.00018671	4.0553	3180100000	34	0.556005	0.985408	1.13455	0.390633	23.8991	25.4196	24.3862	27.2707	29.2417	29.9563	28.3975	27.7106	26.9569	A0A1D5UIS7
1.31784	-3.75651	W5E764	tr|W5E764|W5E764_WHEAT Uncharacterized protein OS=Triticum aestivum PE=4 SV=1	3	3	3	13.6	13.6	13.6	17.699	0	25.393	8163700000	51	0.499602	0.970268	1.17645	0.388449	25.4169	27.8306	25.0628	28.2339	29.6274	31.7185	28.9626	28.3456	28.7423	W5E764	1149738387	XP_020193259.1	mavicyanin-like
2.64177	-9.19014	F8S6T2;A0A1D5YCS8	tr|F8S6T2|F8S6T2_WHEAT Pathogenesis-related protein 1-2 OS=Triticum aestivum GN=Pr-1-2 PE=2 SV=1;tr|A0A1D5YCS8|A0A1D5YCS8_WHEAT Uncharacterized protein OS=Triticum aestivum PE=3 SV=1	11	5	0	65.2	37.2	0	17.566	0	323.31	148580000000	728	0.352199	0.999884	1.20596	0.352322	25.434	25.2143	23.9239	31.6459	34.709	35.7878	34.1632	32.564	31.7975	F8S6T2
1.79622	-3.62558	A0A1D5YF06	tr|A0A1D5YF06|A0A1D5YF06_WHEAT Uncharacterized protein OS=Triticum aestivum PE=4 SV=1	3	3	3	9.6	9.6	9.6	43.581	0	63.07	5250600000	38	0.83977	1	1.28128	0.473136	24.9544	25.7753	27.1409	28.5069	29.5169	30.7235	28.1531	27.8692	28.8812	A0A1D5YF06
1.42308	-3.61193	A0A1D5RWE5	tr|A0A1D5RWE5|A0A1D5RWE5_WHEAT Uncharacterized protein OS=Triticum aestivum PE=4 SV=1	9	9	4	47.4	47.4	23.5	24.725	0	46.375	3054300000	58	0.933222	1	1.39714	0.517479	25.1788	23.5356	26.8819	27.5057	29.1321	29.7943	27.0885	27.5177	27.6344	A0A1D5RWE5	1149794002	XP_020158196.1	probable glutathione S-transferase GSTU6
1.95197	-3.00133	A0A1D5SFJ4;W5AIR8;A0A1D5RUX1;W5GSC6;A0A1D5VJB3;A0A1D6A0R3;A0A1D5VJB2;A0A1D5WS22;A0A1D5W624;A0A077RVA6;A0A077S5S0;A0A077RPD1;W5H370;A0A1D6AGK0	tr|A0A1D5SFJ4|A0A1D5SFJ4_WHEAT Uncharacterized protein OS=Triticum aestivum PE=4 SV=1;tr|W5AIR8|W5AIR8_WHEAT Uncharacterized protein OS=Triticum aestivum PE=4 SV=1;tr|A0A1D5RUX1|A0A1D5RUX1_WHEAT Uncharacterized protein OS=Triticum aestivum PE=4 SV=1	8	8	7	33.8	33.8	29.5	26.51	0	56.279	1183100000	51	0.494894	1	1.41979	0.436658	23.9451	24.0637	25.7362	27.1581	27.3258	28.2651	27.2869	23.7586	27.444	A0A1D5SFJ4	1149722902	XP_020187355.1	pathogen-related protein
2.51406	-3.29173	W5ECE5;A0A1D5X5V5;W5EQP0	tr|W5ECE5|W5ECE5_WHEAT Uncharacterized protein OS=Triticum aestivum PE=4 SV=1;tr|A0A1D5X5V5|A0A1D5X5V5_WHEAT Uncharacterized protein OS=Triticum aestivum PE=4 SV=1;tr|W5EQP0|W5EQP0_WHEAT Uncharacterized protein OS=Triticum aestivum PE=4 SV=1	2	2	2	25.6	25.6	25.6	10.031	0	40.108	2580800000	46	0.598993	1	1.581	0.496975	24.4034	24.3704	25.5212	27.5861	27.8467	28.7375	24.3755	26.8094	28.2423	W5ECE5	1149706811	XP_020179512.1	costars family protein
1.55693	-3.9228	A0A1D5TC53	tr|A0A1D5TC53|A0A1D5TC53_WHEAT Uncharacterized protein OS=Triticum aestivum PE=4 SV=1	9	9	3	28.6	28.6	10.4	43.259	0	18.654	1995300000	37	0.583267	1	1.8347	0.53915	23.1256	25.4725	24.9919	27.3138	27.7868	30.2578	26.3312	24.933	28.5901	A0A1D5TC53
1.47582	-3.49642	A0A1D5YHB4;A0A1D5YHB3;A0A1D5Z1E5;W5FHU8;A0A1D5ZPE6	tr|A0A1D5YHB4|A0A1D5YHB4_WHEAT Uncharacterized protein OS=Triticum aestivum PE=3 SV=1;tr|A0A1D5YHB3|A0A1D5YHB3_WHEAT Uncharacterized protein OS=Triticum aestivum PE=3 SV=1;tr|A0A1D5Z1E5|A0A1D5Z1E5_WHEAT Uncharacterized protein OS=Triticum aestivum PE=3 SV=	2	2	1	11.8	11.8	6.2	16.793	0	8.8364	6315400000	35	0.445998	1	1.94663	0.502194	28.175	25.3271	25.0441	28.9478	29.5744	30.5132	24.1103	29.2212	29.8641	A0A1D5YHB4
2.63981	-4.58396	A0A1D5VE69;A0A1D5VE70;A0A1D5WN13;A0A1D5VE71;A0A077RTT0	tr|A0A1D5VE69|A0A1D5VE69_WHEAT Uncharacterized protein OS=Triticum aestivum PE=4 SV=1;tr|A0A1D5VE70|A0A1D5VE70_WHEAT Uncharacterized protein OS=Triticum aestivum PE=4 SV=1;tr|A0A1D5WN13|A0A1D5WN13_WHEAT Uncharacterized protein OS=Triticum aestivum PE=4 SV=	11	11	11	27.5	27.5	27.5	50.545	0	79.931	5296400000	83	0.810039	1	2.129	0.662003	25.2563	25.601	25.4729	30.2553	28.7962	31.0305	27.5097	26.3503	29.8349	A0A1D5VE69
1.99537	-5.4763	A0A1D5WHV5;Q9XEN7	tr|A0A1D5WHV5|A0A1D5WHV5_WHEAT Uncharacterized protein OS=Triticum aestivum PE=3 SV=1;tr|Q9XEN7|Q9XEN7_WHEAT Beta-1,3-glucanase OS=Triticum aestivum GN=Glb3 PE=2 SV=1	10	2	2	42.8	16.5	16.5	34.553	0	145.78	23743000000	461	0.838384	0.93293	2.32046	0.706536	27.0214	24.9344	25.0274	29.4031	31.2141	32.7949	28.7026	27.4395	30.3086	A0A1D5WHV5	1149763711	XP_020147117.1	glucan endo-1,3-beta-glucosidase, acidic isoform-like
3.83251	-3.31148	A0A1D5WX34;A0A1D5WX35;A0A1D5WX36;A0A077RRV1;A0A1D5W3T5;A0A077RU53	tr|A0A1D5WX34|A0A1D5WX34_WHEAT Uncharacterized protein OS=Triticum aestivum PE=3 SV=1;tr|A0A1D5WX35|A0A1D5WX35_WHEAT Uncharacterized protein OS=Triticum aestivum PE=3 SV=1;tr|A0A1D5WX36|A0A1D5WX36_WHEAT Uncharacterized protein OS=Triticum aestivum PE=3 SV=	4	4	4	16.4	16.4	16.4	21.227	0	12.412	1785500000	25	0.982059	0.854143	2.54168	0.791037	24.9941	24.6987	25.4365	28.2277	28.543	28.293	24.1109	25.1757	28.152	A0A1D5WX34
2.35757	-4.64556	A0A1D5Z0A5	tr|A0A1D5Z0A5|A0A1D5Z0A5_WHEAT Uncharacterized protein OS=Triticum aestivum PE=4 SV=1	5	5	4	13.8	13.8	7.5	16.087	0	60.776	5805400000	48	0.610995	1	2.57396	0.661669	24.6679	25.5422	24.6845	29.7173	28.2667	30.8472	24.351	26.4725	30.2858	A0A1D5Z0A5
1.22016	-4.08436	A0A1D6RTT3	tr|A0A1D6RTT3|A0A1D6RTT3_WHEAT Uncharacterized protein OS=Triticum aestivum PE=4 SV=1	6	6	2	25.4	25.4	11.5	29.982	0	123.58	11641000000	34	0.582568	1	2.66096	0.65916	24.8673	29.6475	25.0616	30.3541	30.5115	30.9639	29.9021	30.0521	23.8924	A0A1D6RTT3
1.96746	-3.97333	A0A1D5V894	tr|A0A1D5V894|A0A1D5V894_WHEAT Uncharacterized protein OS=Triticum aestivum PE=3 SV=1	11	2	2	49	14.2	14.2	35.365	0	51.831	3339500000	69	1.26084	0.710154	2.86688	0.934726	24.4583	24.9177	25.7127	27.4488	29.435	30.125	24.7296	26.7958	26.8827	A0A1D5V894
2.55305	-4.29723	A0A1D5U667;A0A1D5U666	tr|A0A1D5U667|A0A1D5U667_WHEAT Uncharacterized protein OS=Triticum aestivum PE=3 SV=1;tr|A0A1D5U666|A0A1D5U666_WHEAT Uncharacterized protein OS=Triticum aestivum PE=3 SV=1	10	1	1	52.6	9.2	9.2	26.224	0	114.41	5004900000	67	2.49933	0.116	4.40676	1.6352	24.1847	24.631	24.4106	29.9461	28.3782	27.7936	23.8968	24.7978	24.203	A0A1D5U667

## Sheet: 5d
#NAME?	Difference	Protein IDs	Fasta headers	Peptides	Razor + unique peptides	Unique peptides	Sequence coverage [%]	Unique + razor sequence coverage [%]	Unique sequence coverage [%]	Mol. weight [kDa]	Q-value	Score	Intensity	MS/MS count	-Log Student's T-test p-value LFQ intensity Resistant_LFQ intensity Susceptible	Student's T-test q-value LFQ intensity Resistant_LFQ intensity Susceptible	Student's T-test Difference LFQ intensity Resistant_LFQ intensity Susceptible	Student's T-test Test statistic LFQ intensity Resistant_LFQ intensity Susceptible	LFQ intensity Control_A	LFQ intensity Control_B	LFQ intensity Control_C	LFQ intensity Resistant_A	LFQ intensity Resistant_B	LFQ intensity Resistant_C	LFQ intensity Susceptible_A	LFQ intensity Susceptible_B	LFQ intensity Susceptible_C	QUERY ID	GI Number	Ref ID	Protein Name	Significance relative to control
4.57515	-8.66428	tr|A0A180G1R1|A0A180G1R1_PUCT1;tr|A0A0C4ESP2|A0A0C4ESP2_PUCT1	tr|A0A180G1R1|A0A180G1R1_PUCT1 Adenosylhomocysteinase OS=Puccinia triticina (isolate 1-1 / race 1 (BBBD)) GN=PTTG_03821 PE=3 SV=1;tr|A0A0C4ESP2|A0A0C4ESP2_PUCT1 Adenosylhomocysteinase OS=Puccinia triticina (isolate 1-1 / race 1 (BBBD)) PE=3 SV=1	20	20	20	48.4	48.4	48.4	47.054	0	323.31	70345000000	205	4.57515	0.035	-8.66428	-3.61167	24.7633	25.2144	25.9458	24.4309	25.0952	25.3381	34.2039	33.3063	33.3468	A0A180G1R1	1034731526	OAV86540.1	adenosylhomocysteinase	+
5.54354	-8.19769	tr|A0A180GDN1|A0A180GDN1_PUCT1;tr|A0A0C4F851|A0A0C4F851_PUCT1	tr|A0A180GDN1|A0A180GDN1_PUCT1 Uncharacterized protein OS=Puccinia triticina (isolate 1-1 / race 1 (BBBD)) GN=PTTG_09338 PE=4 SV=1;tr|A0A0C4F851|A0A0C4F851_PUCT1 Uncharacterized protein OS=Puccinia triticina (isolate 1-1 / race 1 (BBBD)) PE=4 SV=1	14	14	14	49.6	49.6	49.6	42.878	0	275.3	26347000000	166	5.54354	0.07	-8.19769	-3.69989	25.9396	25.79	25.2113	25.0311	24.5568	25.0281	33.2024	33.2309	32.7757	A0A180GDN1	983146135	KWU44106.1	Creatinase/aminopeptidase, partial	+
2.7905	-8.14627	tr|A0A180GD88|A0A180GD88_PUCT1;tr|A0A0C4EYC7|A0A0C4EYC7_PUCT1	tr|A0A180GD88|A0A180GD88_PUCT1 Heat shock protein 60 OS=Puccinia triticina (isolate 1-1 / race 1 (BBBD)) GN=PTTG_05827 PE=3 SV=1;tr|A0A0C4EYC7|A0A0C4EYC7_PUCT1 Uncharacterized protein OS=Puccinia triticina (isolate 1-1 / race 1 (BBBD)) PE=3 SV=1	30	30	30	59.4	59.4	59.4	61.838	0	323.31	25013000000	220	2.7905	0.00857143	-8.14627	-2.65012	25.9521	25.7142	25.1359	26.8835	23.77	23.6439	32.9042	33.2199	32.6122	A0A180GD88	1034736599	OAV90677.1	heat shock protein 60	+
5.86686	-8.13625	tr|A0A0C4F9B4|A0A0C4F9B4_PUCT1	tr|A0A0C4F9B4|A0A0C4F9B4_PUCT1 Uncharacterized protein OS=Puccinia triticina (isolate 1-1 / race 1 (BBBD)) GN=PTTG_09784 PE=4 SV=1	29	29	29	50.6	50.6	50.6	69.861	0	323.31	48031000000	336	5.86686	0.14	-8.13625	-3.73629	25.3168	24.5852	25.6509	25.4023	25.9739	25.5564	33.6918	33.7887	33.8608	A0A0C4F9B4	1023278350	KZT73199.1	Thiamin diphosphate-binding protein	+
3.55951	-8.13008	tr|A0A0C4F058|A0A0C4F058_PUCT1;tr|A0A180GH01|A0A180GH01_PUCT1	tr|A0A0C4F058|A0A0C4F058_PUCT1 Uncharacterized protein OS=Puccinia triticina (isolate 1-1 / race 1 (BBBD)) PE=4 SV=1;tr|A0A180GH01|A0A180GH01_PUCT1 Uncharacterized protein OS=Puccinia triticina (isolate 1-1 / race 1 (BBBD)) GN=PTTG_06474 PE=4 SV=1	15	15	14	50.5	50.5	47.1	45.846	0	323.31	62314000000	262	3.55951	0.0164706	-8.13008	-3.03693	26.373	25.9538	25.7285	26.5645	26.8775	24.7531	34.0811	34.4761	34.0281	A0A0C4F058	31087954	AAP42832.1	chitinase	+
5.40629	-8.0901	tr|A0A0C4F117|A0A0C4F117_PUCT1	tr|A0A0C4F117|A0A0C4F117_PUCT1 Uncharacterized protein OS=Puccinia triticina (isolate 1-1 / race 1 (BBBD)) PE=3 SV=1	35	35	3	30.8	30.8	2.8	145.25	0	323.31	26544000000	248	5.40629	0.0466667	-8.0901	-3.62724	25.8499	25.1919	25.1183	25.2533	25.1391	24.6206	32.8679	33.2914	33.124	A0A0C4F117	331222999	XP_003324173.1	heat shock 70kDa protein 4	+
4.23063	-8.04575	tr|A0A180H2Y5|A0A180H2Y5_PUCT1;tr|A0A0C4F6X2|A0A0C4F6X2_PUCT1	tr|A0A180H2Y5|A0A180H2Y5_PUCT1 Uncharacterized protein OS=Puccinia triticina (isolate 1-1 / race 1 (BBBD)) GN=PTTG_08896 PE=4 SV=1;tr|A0A0C4F6X2|A0A0C4F6X2_PUCT1 Uncharacterized protein OS=Puccinia triticina (isolate 1-1 / race 1 (BBBD)) PE=4 SV=1	11	11	11	78.5	78.5	78.5	12.279	0	214.26	17794000000	74	4.23063	0.0155556	-8.04575	-3.28059	26.3139	25.4667	25.8074	25.0288	24.3051	23.5774	32.1247	32.685	32.2389	A0A180H2Y5	403160932	XP_003321345.2	diazepam-binding inhibitor (GABA receptor modulator, acyl-CoA-binding protein)	+
3.38282	-7.99363	tr|A0A0C4ES78|A0A0C4ES78_PUCT1	tr|A0A0C4ES78|A0A0C4ES78_PUCT1 Uncharacterized protein OS=Puccinia triticina (isolate 1-1 / race 1 (BBBD)) GN=PTTG_03652 PE=4 SV=1	16	16	16	63.2	63.2	63.2	38.006	0	323.31	21120000000	219	3.38282	0.0161538	-7.99363	-2.91855	26.456	27.2521	26.1785	25.5687	23.396	24.1832	32.8134	32.6911	31.6242	A0A0C4ES78	983149650	KWU47603.1	Ribokinase-like protein	+
5.07386	-7.94463	tr|A0A180GW06|A0A180GW06_PUCT1;tr|A0A0C4EJS3|A0A0C4EJS3_PUCT1	tr|A0A180GW06|A0A180GW06_PUCT1 Elongation factor 2 OS=Puccinia triticina (isolate 1-1 / race 1 (BBBD)) GN=PTTG_00994 PE=4 SV=1;tr|A0A0C4EJS3|A0A0C4EJS3_PUCT1 Uncharacterized protein OS=Puccinia triticina (isolate 1-1 / race 1 (BBBD)) PE=4 SV=1	33	32	32	43.1	41.7	41.7	93.481	0	323.31	35436000000	178	5.07386	0.028	-7.94463	-3.49351	25.0004	25.2843	25.3105	24.9329	25.7701	25.5581	33.5772	33.3055	33.2122	A0A180GW06	1034742548	OAV96549.1	elongation factor 2	+
2.92271	-7.92247	tr|A0A0C4EZX0|A0A0C4EZX0_PUCT1	tr|A0A0C4EZX0|A0A0C4EZX0_PUCT1 5-methyltetrahydropteroyltriglutamate-homocysteine methyltransferase OS=Puccinia triticina (isolate 1-1 / race 1 (BBBD)) GN=PTTG_06381 PE=3 SV=1	41	41	41	56.4	56.4	56.4	85.501	0	323.31	50822000000	339	2.92271	0.00913043	-7.92247	-2.67291	25.0775	24.835	25.1609	26.2345	25.6775	24.9449	34.267	34.5838	31.7735	A0A0C4EZX0	1034741527	OAV95537.1	5-methyltetrahydropteroyltriglutamate-homocysteine methyltransferase	+
3.23976	-7.73443	tr|A0A180G6E5|A0A180G6E5_PUCT1;tr|A0A0C4F9A0|A0A0C4F9A0_PUCT1;tr|A0A0C4F489|A0A0C4F489_PUCT1;tr|A0A180GLN2|A0A180GLN2_PUCT1	tr|A0A180G6E5|A0A180G6E5_PUCT1 Uncharacterized protein OS=Puccinia triticina (isolate 1-1 / race 1 (BBBD)) GN=PTTG_29181 PE=3 SV=1;tr|A0A0C4F9A0|A0A0C4F9A0_PUCT1 Uncharacterized protein OS=Puccinia triticina (isolate 1-1 / race 1 (BBBD)) PE=4 SV=1	30	30	30	52.3	52.3	52.3	83.639	0	323.31	21585000000	214	3.23976	0.0107692	-7.73443	-2.78388	25.0482	25.3627	26.2767	26.5518	24.2914	24.167	32.772	32.8402	32.6013	A0A180G6E5	331226164	XP_003325752.1	spermidine synthase	+
3.12458	-7.67152	tr|A0A0C4ERQ8|A0A0C4ERQ8_PUCT1	tr|A0A0C4ERQ8|A0A0C4ERQ8_PUCT1 Heat shock protein HSS1 OS=Puccinia triticina (isolate 1-1 / race 1 (BBBD)) GN=PTTG_03478 PE=3 SV=1	37	29	29	69.4	56.2	56.2	70.902	0	323.31	46796000000	277	3.12458	0.00976744	-7.67152	-2.71381	24.4299	25.8592	26.0157	26.3397	27.4071	24.6132	33.7226	34.0706	33.5815	A0A0C4ERQ8	1034742273	OAV96276.1	heat shock protein HSS1	+
3.64603	-7.65777	tr|A0A180H402|A0A180H402_PUCT1;tr|A0A0C4EI64|A0A0C4EI64_PUCT1	tr|A0A180H402|A0A180H402_PUCT1 Enolase OS=Puccinia triticina (isolate 1-1 / race 1 (BBBD)) GN=PTTG_00430 PE=3 SV=1;tr|A0A0C4EI64|A0A0C4EI64_PUCT1 Uncharacterized protein OS=Puccinia triticina (isolate 1-1 / race 1 (BBBD)) PE=3 SV=1	26	26	26	66.6	66.6	66.6	47.379	0	323.31	66519000000	279	3.64603	0.0182609	-7.65777	-2.93841	25.6376	26.8122	24.5749	26.9928	27.1103	25.3127	34.4651	34.0422	33.8819	A0A180H402	1034745277	OAV99262.1	enolase	+
4.68165	-7.62217	tr|A0A180H3W6|A0A180H3W6_PUCT1;tr|A0A0C4EIF5|A0A0C4EIF5_PUCT1;tr|A0A0C4EIF6|A0A0C4EIF6_PUCT1	tr|A0A180H3W6|A0A180H3W6_PUCT1 Uncharacterized protein OS=Puccinia triticina (isolate 1-1 / race 1 (BBBD)) GN=PTTG_00522 PE=4 SV=1;tr|A0A0C4EIF5|A0A0C4EIF5_PUCT1 Uncharacterized protein OS=Puccinia triticina (isolate 1-1 / race 1 (BBBD)) PE=4 SV=1;tr|A0A0C	7	7	1	31.3	31.3	11.9	24.825	0	180.12	27494000000	123	4.68165	0.014	-7.62217	-3.27135	25.7706	26.0079	25.5045	25.2651	25.8587	24.8791	32.6391	33.2024	33.0279	A0A180H3W6	599365444	XP_007405889.1	secreted protein	+
4.68402	-7.59126	tr|A0A0C4ELQ9|A0A0C4ELQ9_PUCT1;tr|A0A180H2K3|A0A180H2K3_PUCT1	tr|A0A0C4ELQ9|A0A0C4ELQ9_PUCT1 Uncharacterized protein OS=Puccinia triticina (isolate 1-1 / race 1 (BBBD)) PE=3 SV=1;tr|A0A180H2K3|A0A180H2K3_PUCT1 Heat shock protein SSB OS=Puccinia triticina (isolate 1-1 / race 1 (BBBD)) GN=PTTG_01696 PE=3 SV=1	38	36	36	66.6	64.9	64.9	69.374	0	323.31	43433000000	284	4.68402	0.0116667	-7.59126	-3.26059	25.3246	25.2826	25.1558	25.607	26.0409	26.5941	33.8803	33.7817	33.3538	A0A0C4ELQ9	331222719	XP_003324033.1	heat shock protein SSB	+
4.82543	-7.58191	tr|A0A180GUJ4|A0A180GUJ4_PUCT1;tr|A0A0C4ERL0|A0A0C4ERL0_PUCT1	tr|A0A180GUJ4|A0A180GUJ4_PUCT1 Uncharacterized protein OS=Puccinia triticina (isolate 1-1 / race 1 (BBBD)) GN=PTTG_03429 PE=4 SV=1;tr|A0A0C4ERL0|A0A0C4ERL0_PUCT1 Uncharacterized protein OS=Puccinia triticina (isolate 1-1 / race 1 (BBBD)) PE=4 SV=1	15	15	15	53.6	53.6	53.6	37.362	0	170.65	16570000000	118	4.82543	0.02	-7.58191	-3.2936	24.8382	25.1515	25.3497	25.0034	24.6738	24.0338	32.2206	32.2826	31.9535	A0A180GUJ4	331230998	XP_003328163.1	inorganic pyrophosphatase	+
3.42816	-7.57376	tr|A0A180G1J2|A0A180G1J2_PUCT1;tr|A0A0C4ENY3|A0A0C4ENY3_PUCT1;tr|A0A0C4FCG7|A0A0C4FCG7_PUCT1	tr|A0A180G1J2|A0A180G1J2_PUCT1 Transaldolase (Fragment) OS=Puccinia triticina (isolate 1-1 / race 1 (BBBD)) GN=PTTG_29878 PE=3 SV=1;tr|A0A0C4ENY3|A0A0C4ENY3_PUCT1 Uncharacterized protein OS=Puccinia triticina (isolate 1-1 / race 1 (BBBD)) PE=4 SV=1	18	18	18	46	46	46	38.772	0	323.31	30032000000	192	3.42816	0.0113514	-7.57376	-2.82438	26.1593	26.6519	26.1002	24.2812	26.2743	26.3144	33.2456	33.3739	32.9717	A0A180G1J2	1034731412	OAV86484.1	transaldolase, partial	+
5.50962	-7.48322	tr|A0A180GG57|A0A180GG57_PUCT1;tr|A0A0C4F2G0|A0A0C4F2G0_PUCT1	tr|A0A180GG57|A0A180GG57_PUCT1 Glucose-regulated protein OS=Puccinia triticina (isolate 1-1 / race 1 (BBBD)) GN=PTTG_07281 PE=3 SV=1;tr|A0A0C4F2G0|A0A0C4F2G0_PUCT1 Uncharacterized protein OS=Puccinia triticina (isolate 1-1 / race 1 (BBBD)) PE=3 SV=1	37	37	33	52.9	52.9	51.2	72.295	0	323.31	26754000000	197	5.50962	0.0233333	-7.48322	-3.4003	25.322	24.8219	24.249	25.8044	25.225	25.5511	33.2095	32.9923	32.8284	A0A180GG57	1034737668	OAV91726.1	glucose-regulated protein
4.81694	-7.43574	tr|A0A180GUC2|A0A180GUC2_PUCT1;tr|A0A0C4F6K2|A0A0C4F6K2_PUCT1;tr|A0A0C4EW78|A0A0C4EW78_PUCT1	tr|A0A180GUC2|A0A180GUC2_PUCT1 Uncharacterized protein OS=Puccinia triticina (isolate 1-1 / race 1 (BBBD)) GN=PTTG_08772 PE=4 SV=1;tr|A0A0C4F6K2|A0A0C4F6K2_PUCT1 Uncharacterized protein OS=Puccinia triticina (isolate 1-1 / race 1 (BBBD)) PE=4 SV=1	16	16	16	60.4	60.4	60.4	41.069	0	281.91	17696000000	119	4.81694	0.0215385	-7.43574	-3.23623	26.3967	25.4576	24.6412	24.4946	24.8714	25.5103	32.3819	32.4458	32.3557	A0A180GUC2	673528429	CDI54720.1	related to GCY1-galactose-induced protein of aldo/keto reductase family	+
4.26999	-7.26325	tr|A0A180GLK7|A0A180GLK7_PUCT1;tr|A0A0C4F0G1|A0A0C4F0G1_PUCT1	tr|A0A180GLK7|A0A180GLK7_PUCT1 Uncharacterized protein OS=Puccinia triticina (isolate 1-1 / race 1 (BBBD)) GN=PTTG_06577 PE=4 SV=1;tr|A0A0C4F0G1|A0A0C4F0G1_PUCT1 Uncharacterized protein OS=Puccinia triticina (isolate 1-1 / race 1 (BBBD)) PE=4 SV=1	4	4	4	18.8	18.8	18.8	22.915	0	279.16	16820000000	71	4.26999	0.0155556	-7.26325	-3.02727	25.7898	26.2667	26.4244	25.0806	25.3724	25.2607	31.7213	32.9115	32.8706	A0A180GLK7	599416452	XP_007415250.1	secreted protein	+
2.91034	-7.25874	tr|A0A0C4F596|A0A0C4F596_PUCT1;tr|A0A180GST9|A0A180GST9_PUCT1;tr|A0A180GV89|A0A180GV89_PUCT1	tr|A0A0C4F596|A0A0C4F596_PUCT1 Glyceraldehyde-3-phosphate dehydrogenase OS=Puccinia triticina (isolate 1-1 / race 1 (BBBD)) PE=3 SV=1;tr|A0A180GST9|A0A180GST9_PUCT1 Glyceraldehyde-3-phosphate dehydrogenase OS=Puccinia triticina (isolate 1-1 / race 1 (BBBD)	12	11	11	49.1	47	47	35.546	0	297.93	15218000000	79	2.91034	0.0065625	-7.25874	-2.51181	25.5735	27.3371	26.3764	26.6481	23.9762	24.2757	31.7323	32.6962	32.2477	A0A0C4F596	1034741798	OAV95805.1	glyceraldehyde-3-phosphate dehydrogenase	+
5.31679	-7.24248	tr|A0A0C4EIL9|A0A0C4EIL9_PUCT1	tr|A0A0C4EIL9|A0A0C4EIL9_PUCT1 Uncharacterized protein OS=Puccinia triticina (isolate 1-1 / race 1 (BBBD)) PE=4 SV=1	15	15	1	37.2	37.2	5.3	56.102	0	323.31	22826000000	214	5.31679	0.0127273	-7.24248	-3.26654	24.5083	25.8202	25.1907	25.9562	25.2157	25.6138	32.8319	32.9048	32.7764	A0A0C4EIL9	648209072	AIC33794.1	peptidase M17, partial	+
3.83895	-7.23735	tr|A0A0C4ERU7|A0A0C4ERU7_PUCT1;tr|A0A180GVP8|A0A180GVP8_PUCT1;tr|A0A0C4EWJ4|A0A0C4EWJ4_PUCT1;tr|A0A180GPS3|A0A180GPS3_PUCT1	tr|A0A0C4ERU7|A0A0C4ERU7_PUCT1 Uncharacterized protein OS=Puccinia triticina (isolate 1-1 / race 1 (BBBD)) PE=4 SV=1;tr|A0A180GVP8|A0A180GVP8_PUCT1 Fructose-bisphosphate aldolase, class II OS=Puccinia triticina (isolate 1-1 / race 1 (BBBD)) GN=PTTG_03517 P	14	14	14	53.2	53.2	53.2	35.997	0	248.75	21163000000	116	3.83895	0.013125	-7.23735	-2.88163	24.8447	24.9902	25.1567	26.3294	25.5174	24.59	32.8353	32.5264	32.787	A0A0C4ERU7	331215087	XP_003320224.1	fructose-bisphosphate aldolase, class II	+
3.4101	-7.21791	tr|A0A180G7X6|A0A180G7X6_PUCT1;tr|A0A0C4ELX0|A0A0C4ELX0_PUCT1	tr|A0A180G7X6|A0A180G7X6_PUCT1 40S ribosomal protein S0 OS=Puccinia triticina (isolate 1-1 / race 1 (BBBD)) GN=RPS0 PE=3 SV=1;tr|A0A0C4ELX0|A0A0C4ELX0_PUCT1 40S ribosomal protein S0 OS=Puccinia triticina (isolate 1-1 / race 1 (BBBD)) GN=RPS0 PE=3 SV=1	8	8	8	31.1	31.1	31.1	31.695	0	250.75	13093000000	80	3.4101	0.01	-7.21791	-2.71706	26.6089	24.5051	26.0397	23.9609	26.083	24.389	31.8381	32.204	32.0446	A0A180G7X6	909610346	KNF00604.1	40S ribosomal protein S0	+
3.92056	-7.20317	tr|A0A180G881|A0A180G881_PUCT1;tr|A0A0C4F550|A0A0C4F550_PUCT1	tr|A0A180G881|A0A180G881_PUCT1 Uncharacterized protein OS=Puccinia triticina (isolate 1-1 / race 1 (BBBD)) GN=PTTG_08247 PE=4 SV=1;tr|A0A0C4F550|A0A0C4F550_PUCT1 Uncharacterized protein OS=Puccinia triticina (isolate 1-1 / race 1 (BBBD)) PE=4 SV=1	4	4	4	21.5	21.5	21.5	12.911	0	204.46	15279000000	39	3.92056	0.0155556	-7.20317	-2.89819	25.4278	25.6876	26.0212	24.5992	24.5229	25.124	31.0576	32.4016	32.3964	A0A180G881	1034734775	OAV88905.1	hypothetical protein PTTG_08247	+
4.46541	-7.1943	tr|A0A180GH43|A0A180GH43_PUCT1	tr|A0A180GH43|A0A180GH43_PUCT1 Uncharacterized protein OS=Puccinia triticina (isolate 1-1 / race 1 (BBBD)) GN=PTTG_27844 PE=4 SV=1	4	3	3	29.9	24.4	24.4	13.879	0	23.02	12637000000	49	4.46541	0.0186667	-7.1943	-3.05744	25.6853	26.2928	25.0312	24.8734	24.7793	24.2138	32.3197	31.8029	31.3268	A0A180GH43	1034737839	OAV91894.1	hypothetical protein PTTG_27844	+
2.95233	-7.13647	tr|A0A180GXH2|A0A180GXH2_PUCT1;tr|A0A0C4F5U9|A0A0C4F5U9_PUCT1	tr|A0A180GXH2|A0A180GXH2_PUCT1 Uncharacterized protein OS=Puccinia triticina (isolate 1-1 / race 1 (BBBD)) GN=PTTG_08503 PE=4 SV=1	8	8	8	41.2	41.2	41.2	35.513	0	323.31	44605000000	151	2.95233	0.00626866	-7.13647	-2.50142	25.2324	25.3699	25.2885	26.0284	28.317	25.6182	33.542	34.0611	33.77	A0A180GXH2	599421386	XP_007416582.1	Non-catalytic module family EXPN	+
4.22428	-7.11983	tr|A0A180GA96|A0A180GA96_PUCT1;tr|A0A0C4F6S8|A0A0C4F6S8_PUCT1	tr|A0A180GA96|A0A180GA96_PUCT1 Elongation factor 1-alpha OS=Puccinia triticina (isolate 1-1 / race 1 (BBBD)) GN=PTTG_08852 PE=3 SV=1;tr|A0A0C4F6S8|A0A0C4F6S8_PUCT1 Uncharacterized protein OS=Puccinia triticina (isolate 1-1 / race 1 (BBBD)) PE=4 SV=1	14	9	9	36.3	26.5	26.5	50.092	0	134.91	20791000000	113	4.22428	0.0190909	-7.11983	-2.96421	25.3937	25.4899	27.0572	24.9647	25.6339	25.9586	33.185	32.4305	32.3012	A0A180GA96	1034735521	OAV89625.1	elongation factor 1-alpha	+
4.09393	-7.10717	tr|A0A0C4F5U7|A0A0C4F5U7_PUCT1	tr|A0A0C4F5U7|A0A0C4F5U7_PUCT1 FK506-binding protein OS=Puccinia triticina (isolate 1-1 / race 1 (BBBD)) GN=PTTG_08501 PE=3 SV=1	13	13	13	38.9	38.9	38.9	46.969	0	323.31	14434000000	101	4.09393	0.0168	-7.10717	-2.92133	26.3835	25.2495	25.1242	25.7527	24.4003	24.7328	32.3608	31.9637	31.8828	A0A0C4F5U7	331229858	XP_003327594.1	peptidylprolyl isomerase	+
4.00241	-7.08602	tr|A0A0C4F197|A0A0C4F197_PUCT1;tr|A0A180G5Y9|A0A180G5Y9_PUCT1	tr|A0A0C4F197|A0A0C4F197_PUCT1 Uncharacterized protein OS=Puccinia triticina (isolate 1-1 / race 1 (BBBD)) PE=3 SV=1;tr|A0A180G5Y9|A0A180G5Y9_PUCT1 Heat shock protein 90-1 OS=Puccinia triticina (isolate 1-1 / race 1 (BBBD)) GN=PTTG_06867 PE=3 SV=1	28	22	22	42.8	35.8	35.8	80.403	0	323.31	19182000000	130	4.00241	0.0144828	-7.08602	-2.8861	24.8845	27.062	25.1274	25.5996	24.6222	25.9259	32.7024	32.6988	32.0046	A0A0C4F197	1034733893	OAV88091.1	heat shock protein 90-1	+
5.95104	-7.04884	tr|A0A180GE43|A0A180GE43_PUCT1;tr|A0A0C4EW46|A0A0C4EW46_PUCT1;tr|A0A0C4EW47|A0A0C4EW47_PUCT1	tr|A0A180GE43|A0A180GE43_PUCT1 Thiamine thiazole synthase OS=Puccinia triticina (isolate 1-1 / race 1 (BBBD)) GN=PTTG_28269 PE=3 SV=1;tr|A0A0C4EW46|A0A0C4EW46_PUCT1 Uncharacterized protein OS=Puccinia triticina (isolate 1-1 / race 1 (BBBD)) PE=4 SV=1	14	14	14	43.2	43.2	43.2	35.768	0	196.7	20437000000	100	5.95104	0.0175	-7.04884	-3.28372	23.5461	25.3636	26.068	25.5077	25.6755	25.3196	32.7208	32.5682	32.3602	A0A180GE43	1034736522	OAV90602.1	thiazole biosynthetic enzyme, mitochondrial	+
4.39891	-6.98921	tr|A0A180G7H5|A0A180G7H5_PUCT1;tr|A0A0C4EVB3|A0A0C4EVB3_PUCT1	tr|A0A180G7H5|A0A180G7H5_PUCT1 Uncharacterized protein OS=Puccinia triticina (isolate 1-1 / race 1 (BBBD)) GN=PTTG_04746 PE=4 SV=1	12	12	12	51.7	51.7	51.7	39.515	0	323.31	14138000000	90	4.39891	0.02	-6.98921	-2.96595	26.452	26.0902	25.1726	24.6706	25.6551	25.5103	32.5288	32.3557	31.9191	A0A180G7H5	331212333	XP_003307436.1	urease accessory protein	+
4.76561	-6.96606	tr|A0A180GEX3|A0A180GEX3_PUCT1;tr|A0A0C4FAD7|A0A0C4FAD7_PUCT1	tr|A0A180GEX3|A0A180GEX3_PUCT1 Uncharacterized protein OS=Puccinia triticina (isolate 1-1 / race 1 (BBBD)) GN=PTTG_10178 PE=4 SV=1;tr|A0A0C4FAD7|A0A0C4FAD7_PUCT1 Uncharacterized protein OS=Puccinia triticina (isolate 1-1 / race 1 (BBBD)) PE=4 SV=1	3	3	3	22.5	22.5	22.5	20.166	0	159.83	14237000000	31	4.76561	0.0175	-6.96606	-3.04559	25.5491	26.9709	25.4063	25.8061	25.1293	24.95	32.0319	32.4412	32.3104	A0A180GEX3	972236596	CEL06012.1	Putative Small secreted protein	+
5.2522	-6.9527	tr|A0A0C4ELI9|A0A0C4ELI9_PUCT1;tr|A0A0C4F8Q5|A0A0C4F8Q5_PUCT1;tr|A0A180G9T6|A0A180G9T6_PUCT1	tr|A0A0C4ELI9|A0A0C4ELI9_PUCT1 Cell division cycle protein 48 OS=Puccinia triticina (isolate 1-1 / race 1 (BBBD)) GN=PTTG_01623 PE=3 SV=1	29	25	21	44.6	38.1	33.3	90.185	0	304.68	13344000000	143	5.2522	0.02	-6.9527	-3.13693	27.0968	25.6586	24.616	25.1202	25.4293	24.7023	32.0087	32.1332	31.9681	A0A0C4ELI9	1034739438	OAV93471.1	cell division cycle protein 48	+
3.64402	-6.86614	tr|A0A0C4EM80|A0A0C4EM80_PUCT1	tr|A0A0C4EM80|A0A0C4EM80_PUCT1 Nucleoside diphosphate kinase OS=Puccinia triticina (isolate 1-1 / race 1 (BBBD)) GN=PTTG_01869 PE=3 SV=1	7	7	7	46.4	46.4	46.4	16.569	0	183.71	31576000000	127	3.64402	0.00954545	-6.86614	-2.69887	26.287	24.7467	25.8001	27.2198	25.6609	25.8059	33.5151	33.0033	32.7667	A0A0C4EM80	1034735150	OAV89267.1	nucleoside diphosphate kinase	+
3.18102	-6.77706	tr|A0A0C4F8C0|A0A0C4F8C0_PUCT1	tr|A0A0C4F8C0|A0A0C4F8C0_PUCT1 Citrate synthase OS=Puccinia triticina (isolate 1-1 / race 1 (BBBD)) GN=PTTG_09412 PE=3 SV=1	16	16	16	44	44	44	51.561	0	298.69	11708000000	153	3.18102	0.00636364	-6.77706	-2.50424	24.3654	24.9625	25.7917	23.6642	26.0949	25.0129	31.6408	31.8341	31.6282	A0A0C4F8C0	331245381	XP_003335327.1	citrate synthase	+
3.25643	-6.73773	tr|A0A180GW39|A0A180GW39_PUCT1;tr|A0A0C4F024|A0A0C4F024_PUCT1	tr|A0A180GW39|A0A180GW39_PUCT1 Pyruvate carboxylase OS=Puccinia triticina (isolate 1-1 / race 1 (BBBD)) GN=PTTG_06440 PE=4 SV=1;tr|A0A0C4F024|A0A0C4F024_PUCT1 Pyruvate carboxylase OS=Puccinia triticina (isolate 1-1 / race 1 (BBBD)) PE=4 SV=1	34	34	6	39.9	39.9	7.6	132.11	0	323.31	8722500000	131	3.25643	0.00688525	-6.73773	-2.52226	26.0629	25.2635	26.2207	25.8863	23.6874	24.1689	31.3625	31.4172	31.1761	A0A180GW39	1034743050	OAV97047.1	pyruvate carboxylase	+
3.6487	-6.67988	tr|A0A0C4F869|A0A0C4F869_PUCT1	tr|A0A0C4F869|A0A0C4F869_PUCT1 Translationally-controlled tumor protein OS=Puccinia triticina (isolate 1-1 / race 1 (BBBD)) GN=PTTG_09356 PE=3 SV=1	9	9	9	63.3	63.3	63.3	18.505	0	304.21	18378000000	109	3.6487	0.00807692	-6.67988	-2.6425	27.168	25.0961	26.2918	25.8565	26.5736	24.8377	32.383	32.7322	32.1923	A0A0C4F869	1034735074	OAV89193.1	translationally-controlled tumor protein	+
4.50872	-6.66918	tr|A0A0C4EI30|A0A0C4EI30_PUCT1;tr|A0A180GZS4|A0A180GZS4_PUCT1	tr|A0A0C4EI30|A0A0C4EI30_PUCT1 Uncharacterized protein OS=Puccinia triticina (isolate 1-1 / race 1 (BBBD)) PE=4 SV=1;tr|A0A180GZS4|A0A180GZS4_PUCT1 Uncharacterized protein OS=Puccinia triticina (isolate 1-1 / race 1 (BBBD)) GN=PTTG_00396 PE=4 SV=1	6	6	6	56.1	56.1	56.1	16.604	0	323.31	12802000000	94	4.50872	0.0127273	-6.66918	-2.87569	25.2604	25.684	24.8381	24.7727	25.5916	24.9137	32.1256	31.7015	31.4586	A0A0C4EI30	1394851996	PWY98809.1	RNA-binding domain-containing protein	+
4.57397	-6.62575	tr|A0A0C4EPP6|A0A0C4EPP6_PUCT1	tr|A0A0C4EPP6|A0A0C4EPP6_PUCT1 Uncharacterized protein OS=Puccinia triticina (isolate 1-1 / race 1 (BBBD)) GN=PTTG_02749 PE=4 SV=1	9	9	9	22.3	22.3	22.3	58.634	0	191.07	12878000000	67	4.57397	0.0123529	-6.62575	-2.87413	25.2919	25.8438	24.4025	25.7127	25.6641	24.8471	31.8747	32.2686	31.958	A0A0C4EPP6	599400632	XP_007412275.1	family 18 glycoside hydrolase	+
3.02868	-6.56802	tr|A0A0C4EZL4|A0A0C4EZL4_PUCT1	tr|A0A0C4EZL4|A0A0C4EZL4_PUCT1 Uncharacterized protein OS=Puccinia triticina (isolate 1-1 / race 1 (BBBD)) GN=PTTG_06273 PE=4 SV=1	14	14	14	41	41	41	49.906	0	285.72	6398200000	73	3.02868	0.00714667	-6.56802	-2.38857	26.6009	25.5739	25.3904	25.9158	23.3841	24.3192	31.1128	30.8869	31.3234	A0A0C4EZL4	761924023	KIY45376.1	polyadenylate-binding protein	+
4.06776	-6.56757	tr|A0A180GFE5|A0A180GFE5_PUCT1;tr|A0A0C4EV63|A0A0C4EV63_PUCT1	tr|A0A180GFE5|A0A180GFE5_PUCT1 Aminopeptidase OS=Puccinia triticina (isolate 1-1 / race 1 (BBBD)) GN=PTTG_04695 PE=3 SV=1;tr|A0A0C4EV63|A0A0C4EV63_PUCT1 Aminopeptidase OS=Puccinia triticina (isolate 1-1 / race 1 (BBBD)) PE=3 SV=1	35	35	35	48.2	48.2	48.2	101.23	0	268.32	14634000000	154	4.06776	0.0102439	-6.56757	-2.72951	25.6918	25.2088	25.4435	25.2746	26.3321	25.0907	31.8953	32.1939	32.3109	A0A180GFE5	599360415	XP_007404988.1	alanyl aminopeptidase	+
4.50129	-6.55211	tr|A0A0C4F018|A0A0C4F018_PUCT1;tr|A0A180GXY7|A0A180GXY7_PUCT1;tr|A0A0C4EY59|A0A0C4EY59_PUCT1	tr|A0A0C4F018|A0A0C4F018_PUCT1 Uncharacterized protein OS=Puccinia triticina (isolate 1-1 / race 1 (BBBD)) GN=PTTG_06434 PE=4 SV=1	9	9	9	43.5	43.5	43.5	29.518	0	304.33	15422000000	85	4.50129	0.0116667	-6.55211	-2.8304	25.7888	25.569	25.9744	25.2012	25.1395	25.9325	31.7346	32.3405	31.8545	A0A0C4F018	1022852384	XP_016272337.1	macrofage activating glycoprotein	+
3.84677	-6.52497	tr|A0A0C4EP78|A0A0C4EP78_PUCT1	tr|A0A0C4EP78|A0A0C4EP78_PUCT1 Aconitate hydratase, mitochondrial OS=Puccinia triticina (isolate 1-1 / race 1 (BBBD)) GN=PTTG_02579 PE=3 SV=1	27	27	27	35.7	35.7	35.7	85.149	0	323.31	10448000000	119	3.84677	0.00893617	-6.52497	-2.65341	24.8716	25.2928	24.9249	24.822	25.9968	24.4954	31.5661	31.7375	31.5855	A0A0C4EP78	1034737898	OAV91952.1	aconitate hydratase, mitochondrial	+
5.07338	-6.51849	tr|A0A180GC38|A0A180GC38_PUCT1;tr|A0A0C4ER72|A0A0C4ER72_PUCT1	tr|A0A180GC38|A0A180GC38_PUCT1 60S acidic ribosomal protein P0 OS=Puccinia triticina (isolate 1-1 / race 1 (BBBD)) GN=PTTG_03284 PE=3 SV=1;tr|A0A0C4ER72|A0A0C4ER72_PUCT1 60S acidic ribosomal protein P0 OS=Puccinia triticina (isolate 1-1 / race 1 (BBBD)) PE	9	9	9	43.7	43.7	43.7	33.282	0	203.45	8091800000	58	5.07338	0.0175	-6.51849	-2.9297	27.4697	26.7429	25.5197	24.5425	25.1673	24.9957	31.6251	31.4452	31.1907	A0A180GC38	1034736008	OAV90099.1	large subunit ribosomal protein LP0	+
3.83711	-6.49016	tr|A0A0C4EIX9|A0A0C4EIX9_PUCT1	tr|A0A0C4EIX9|A0A0C4EIX9_PUCT1 Uncharacterized protein OS=Puccinia triticina (isolate 1-1 / race 1 (BBBD)) GN=PTTG_00696 PE=4 SV=1	12	12	12	41.8	41.8	41.8	36.796	0	136.83	15284000000	54	3.83711	0.00792453	-6.49016	-2.6391	24.9241	25.5156	25.4756	26.0296	25.0093	25.0891	31.5331	32.5097	31.5557	A0A0C4EIX9	814544033	CEQ38927.1	SPOSA6832_00410, partial	+
4.89816	-6.48101	tr|A0A0C4ERS9|A0A0C4ERS9_PUCT1;tr|A0A180GVL7|A0A180GVL7_PUCT1;tr|A0A0C4F9W0|A0A0C4F9W0_PUCT1;tr|A0A180FZ47|A0A180FZ47_PUCT1	tr|A0A0C4ERS9|A0A0C4ERS9_PUCT1 Uncharacterized protein OS=Puccinia triticina (isolate 1-1 / race 1 (BBBD)) PE=3 SV=1;tr|A0A180GVL7|A0A180GVL7_PUCT1 Uncharacterized protein OS=Puccinia triticina (isolate 1-1 / race 1 (BBBD)) GN=PTTG_03499 PE=3 SV=1	8	8	8	43.7	43.7	43.7	23.91	0	323.31	13104000000	96	4.89816	0.014	-6.48101	-2.88362	24.9615	25.8624	26.0221	24.985	25.6941	25.7266	31.9622	32.0331	31.8534	A0A0C4ERS9	331212225	XP_003307382.1	elongation factor EF-1 beta subunit	+
5.68168	-6.45076	tr|A0A0C4EXJ5|A0A0C4EXJ5_PUCT1;tr|A0A180H0W7|A0A180H0W7_PUCT1;tr|A0A0C4F7W4|A0A0C4F7W4_PUCT1	tr|A0A0C4EXJ5|A0A0C4EXJ5_PUCT1 Uncharacterized protein OS=Puccinia triticina (isolate 1-1 / race 1 (BBBD)) PE=4 SV=1;tr|A0A180H0W7|A0A180H0W7_PUCT1 Uncharacterized protein OS=Puccinia triticina (isolate 1-1 / race 1 (BBBD)) GN=PTTG_05544 PE=4 SV=1;tr|A0A0C	8	8	8	30.1	30.1	30.1	29.255	0	265.99	11488000000	56	5.68168	0.021	-6.45076	-2.99103	25.6148	26.3527	28.0477	25.2205	25.3535	25.0847	31.4818	31.9347	31.5945	A0A0C4EXJ5	1034744435	OAV98424.1	hypothetical protein PTTG_05544	+
5.03877	-6.43307	tr|A0A180GDP3|A0A180GDP3_PUCT1;tr|A0A0C4F8U5|A0A0C4F8U5_PUCT1;tr|A0A0C4F0J0|A0A0C4F0J0_PUCT1;tr|A0A0C4EHE5|A0A0C4EHE5_PUCT1;tr|A0A180GYV3|A0A180GYV3_PUCT1;tr|A0A0C4F4B2|A0A0C4F4B2_PUCT1;tr|A0A180GBW8|A0A180GBW8_PUCT1;tr|A0A180GAT2|A0A180GAT2_PUCT1	tr|A0A180GDP3|A0A180GDP3_PUCT1 Uncharacterized protein OS=Puccinia triticina (isolate 1-1 / race 1 (BBBD)) GN=PTTG_09601 PE=4 SV=1;tr|A0A0C4F8U5|A0A0C4F8U5_PUCT1 Uncharacterized protein OS=Puccinia triticina (isolate 1-1 / race 1 (BBBD)) PE=4 SV=1;tr|A0A0C	21	21	20	30.3	30.3	28.9	94.396	0	138.96	6704000000	73	5.03877	0.015	-6.43307	-2.88931	24.9933	24.4366	25.9087	24.9753	24.8352	24.3578	30.9537	31.1212	31.3927	A0A180GDP3	599389403	XP_007410265.1	prolyl endopeptidase	+
3.94077	-6.42275	tr|A0A180GC17|A0A180GC17_PUCT1;tr|A0A0C4F5G1|A0A0C4F5G1_PUCT1	tr|A0A180GC17|A0A180GC17_PUCT1 Pyruvate kinase OS=Puccinia triticina (isolate 1-1 / race 1 (BBBD)) GN=PTTG_08360 PE=3 SV=1;tr|A0A0C4F5G1|A0A0C4F5G1_PUCT1 Pyruvate kinase OS=Puccinia triticina (isolate 1-1 / race 1 (BBBD)) PE=3 SV=1	24	24	24	58.5	58.5	58.5	57.623	0	323.31	15020000000	147	3.94077	0.0084	-6.42275	-2.64557	25.2955	24.3072	26.5473	25.2098	26.6164	25.6343	32.1496	32.1421	32.4372	A0A180GC17	1034736082	OAV90171.1	pyruvate kinase	+
4.0652	-6.42077	tr|A0A0C4EKV4|A0A0C4EKV4_PUCT1;tr|A0A180GHN9|A0A180GHN9_PUCT1;tr|A0A180GIJ7|A0A180GIJ7_PUCT1;tr|A0A180GHV6|A0A180GHV6_PUCT1	tr|A0A0C4EKV4|A0A0C4EKV4_PUCT1 Uncharacterized protein OS=Puccinia triticina (isolate 1-1 / race 1 (BBBD)) PE=4 SV=1;tr|A0A180GHN9|A0A180GHN9_PUCT1 Uncharacterized protein OS=Puccinia triticina (isolate 1-1 / race 1 (BBBD)) GN=PTTG_27677 PE=4 SV=1;tr|A0A18	28	28	28	26.3	26.3	26.3	158.59	0	304.25	10719000000	119	4.0652	0.00933333	-6.42077	-2.67794	26.0301	25.9094	26.33	24.9971	24.6166	25.902	31.8172	31.5041	31.4567	A0A0C4EKV4	1183454026	ORY78099.1	armadillo-type protein	+
5.11284	-6.38659	tr|A0A0C4F3B5|A0A0C4F3B5_PUCT1	tr|A0A0C4F3B5|A0A0C4F3B5_PUCT1 Uncharacterized protein OS=Puccinia triticina (isolate 1-1 / race 1 (BBBD)) GN=PTTG_07592 PE=4 SV=1	10	10	10	59.9	59.9	59.9	21.637	0	323.31	5450300000	67	5.11284	0.0135484	-6.38659	-2.88275	24.7172	25.8947	24.6609	24.7039	24.2796	24.1336	30.7652	30.9827	30.529	A0A0C4F3B5	1216221850	SCV72782.1	BQ2448_4319	+
3.67726	-6.38288	tr|A0A180H4V3|A0A180H4V3_PUCT1;tr|A0A0C4F9L5|A0A0C4F9L5_PUCT1;tr|A0A0C4EID9|A0A0C4EID9_PUCT1;tr|A0A0C4EID7|A0A0C4EID7_PUCT1;tr|A0A180G2W4|A0A180G2W4_PUCT1	tr|A0A180H4V3|A0A180H4V3_PUCT1 Uncharacterized protein OS=Puccinia triticina (isolate 1-1 / race 1 (BBBD)) GN=PTTG_25262 PE=4 SV=1;tr|A0A0C4F9L5|A0A0C4F9L5_PUCT1 Uncharacterized protein OS=Puccinia triticina (isolate 1-1 / race 1 (BBBD)) PE=4 SV=1	11	10	10	33.3	29.9	29.9	45.595	0	135.55	14155000000	78	3.67726	0.007	-6.38288	-2.55724	25.7955	25.5545	25.7431	25.5684	26.6788	25.0075	31.9952	32.2129	32.1952	A0A180H4V3	31087954	AAP42832.1	chitinase	+
3.08836	-6.3755	tr|A0A0C4EYC6|A0A0C4EYC6_PUCT1;tr|A0A180GE00|A0A180GE00_PUCT1	tr|A0A0C4EYC6|A0A0C4EYC6_PUCT1 Uncharacterized protein OS=Puccinia triticina (isolate 1-1 / race 1 (BBBD)) PE=3 SV=1;tr|A0A180GE00|A0A180GE00_PUCT1 Uncharacterized protein (Fragment) OS=Puccinia triticina (isolate 1-1 / race 1 (BBBD)) GN=PTTG_05826 PE=3 SV	5	5	5	49.1	49.1	49.1	12.341	0	38.2	8634400000	46	3.08836	0.00889474	-6.3755	-2.35936	25.2469	26.4337	26.0193	25.1142	24.0973	26.2473	30.9507	32.0861	31.5485	A0A0C4EYC6	331243120	XP_003334204.1	chaperonin GroS	+
3.56645	-6.3622	tr|A0A180G360|A0A180G360_PUCT1;tr|A0A0C4F0G9|A0A0C4F0G9_PUCT1	tr|A0A180G360|A0A180G360_PUCT1 60S ribosomal protein L11 OS=Puccinia triticina (isolate 1-1 / race 1 (BBBD)) GN=PTTG_06586 PE=3 SV=1;tr|A0A0C4F0G9|A0A0C4F0G9_PUCT1 Uncharacterized protein OS=Puccinia triticina (isolate 1-1 / race 1 (BBBD)) PE=3 SV=1	6	6	6	35.8	35.8	35.8	19.972	0	45.847	5033000000	24	3.56645	0.00666667	-6.3622	-2.51701	25.1626	25.9265	26.7106	23.5645	24.312	25.3095	30.6699	31.0526	30.55	A0A180G360	1034732410	OAV87028.1	60S ribosomal protein L11	+
3.03239	-6.33466	tr|A0A180GZJ2|A0A180GZJ2_PUCT1	tr|A0A180GZJ2|A0A180GZJ2_PUCT1 Uncharacterized protein OS=Puccinia triticina (isolate 1-1 / race 1 (BBBD)) GN=PTTG_03168 PE=4 SV=1	3	3	3	20.3	20.3	20.3	25.695	0	40.065	9307500000	45	3.03239	0.00855696	-6.33466	-2.32761	26.202	26.1939	25.5121	25.5376	25.5572	23.5345	31.1244	30.8012	31.7077	A0A180GZJ2	1034743952	OAV97944.1	hypothetical protein PTTG_03168	+
6.50533	-6.32255	tr|A0A0C4F6M4|A0A0C4F6M4_PUCT1	tr|A0A0C4F6M4|A0A0C4F6M4_PUCT1 Uncharacterized protein OS=Puccinia triticina (isolate 1-1 / race 1 (BBBD)) GN=PTTG_08794 PE=4 SV=1	3	3	1	29.9	29.9	12.7	14.539	0	274.39	17428000000	98	6.50533	0.0147368	-6.32255	-3.01714	25.7176	24.1174	25.3238	25.7421	26.0133	25.7924	32.2575	32.1616	32.0964	A0A0C4F6M4	1034738035	OAV92087.1	hypothetical protein PTTG_08794	+
3.16002	-6.23459	tr|A0A180GCE1|A0A180GCE1_PUCT1;tr|A0A0C4EMF5|A0A0C4EMF5_PUCT1	tr|A0A180GCE1|A0A180GCE1_PUCT1 Argininosuccinate synthase OS=Puccinia triticina (isolate 1-1 / race 1 (BBBD)) GN=PTTG_01945 PE=3 SV=1;tr|A0A0C4EMF5|A0A0C4EMF5_PUCT1 Uncharacterized protein OS=Puccinia triticina (isolate 1-1 / race 1 (BBBD)) PE=3 SV=1	18	18	2	47.2	47.2	5.3	47.798	0	213.56	9392700000	69	3.16002	0.00877922	-6.23459	-2.34569	25.267	24.9904	26.0647	25.8544	25.5485	23.7686	31.4294	31.3475	31.0984	A0A180GCE1	1034736038	OAV90128.1	argininosuccinate synthase	+
3.74129	-6.20987	tr|A0A0C4EZ56|A0A0C4EZ56_PUCT1;tr|A0A180GEP6|A0A180GEP6_PUCT1	tr|A0A0C4EZ56|A0A0C4EZ56_PUCT1 Elongation factor EF-3 OS=Puccinia triticina (isolate 1-1 / race 1 (BBBD)) GN=PTTG_06112 PE=4 SV=1	32	32	32	39	39	39	116.02	0	323.01	16277000000	184	3.74129	0.00677419	-6.20987	-2.51946	24.7918	27.0857	26.4517	26.7824	25.6137	25.5269	32.6041	32.1297	31.8188	A0A0C4EZ56	1034735308	OAV89419.1	elongation factor EF-3	+
4.19738	-6.17756	tr|A0A0C4ERX5|A0A0C4ERX5_PUCT1	tr|A0A0C4ERX5|A0A0C4ERX5_PUCT1 Uncharacterized protein OS=Puccinia triticina (isolate 1-1 / race 1 (BBBD)) GN=PTTG_03545 PE=4 SV=1	9	9	9	33.2	33.2	33.2	37.84	0	252.83	6846200000	46	4.19738	0.00777778	-6.17756	-2.62401	25.1652	25.8455	25.626	24.1764	24.9269	24.9266	30.8651	31.2831	30.4144	A0A0C4ERX5	1216222388	SCV72162.1	BQ2448_4856	+
2.47397	-6.16735	tr|A0A180GXF1|A0A180GXF1_PUCT1	tr|A0A180GXF1|A0A180GXF1_PUCT1 Uncharacterized protein OS=Puccinia triticina (isolate 1-1 / race 1 (BBBD)) GN=PTTG_11646 PE=4 SV=1	4	4	4	14.4	14.4	14.4	12.453	0	101.39	9155500000	53	2.47397	0.0119643	-6.16735	-2.06399	26.5377	24.9498	24.271	27.1681	24.3001	24.4442	31.0173	32.1028	31.2944	A0A180GXF1	1034742954	OAV96952.1	hypothetical protein PTTG_11646	+
2.56498	-6.16486	tr|A0A180H3P2|A0A180H3P2_PUCT1;tr|A0A0C4EI59|A0A0C4EI59_PUCT1	tr|A0A180H3P2|A0A180H3P2_PUCT1 Peptidyl-prolyl cis-trans isomerase OS=Puccinia triticina (isolate 1-1 / race 1 (BBBD)) GN=PTTG_00425 PE=3 SV=1;tr|A0A0C4EI59|A0A0C4EI59_PUCT1 Peptidyl-prolyl cis-trans isomerase OS=Puccinia triticina (isolate 1-1 / race 1 (B	6	6	6	56	56	56	17.91	0	247.97	27626000000	92	2.56498	0.00981481	-6.16486	-2.10165	25.0475	27.8574	25.0664	28.1156	25.9355	25.4403	31.778	33.1418	33.0662	A0A180H3P2	1034745273	OAV99258.1	peptidyl-prolyl cis-trans isomerase	+
3.44408	-6.12748	tr|A0A180G747|A0A180G747_PUCT1;tr|A0A0C4F2D2|A0A0C4F2D2_PUCT1	tr|A0A180G747|A0A180G747_PUCT1 Nuclear transport factor 2 OS=Puccinia triticina (isolate 1-1 / race 1 (BBBD)) GN=PTTG_07253 PE=4 SV=1;tr|A0A0C4F2D2|A0A0C4F2D2_PUCT1 Uncharacterized protein OS=Puccinia triticina (isolate 1-1 / race 1 (BBBD)) PE=4 SV=1	6	6	6	91.9	91.9	91.9	13.937	0	323.31	4328000000	42	3.44408	0.00744444	-6.12748	-2.40647	25.9939	25.0752	25.0537	25.218	23.4311	24.4281	30.1369	30.6214	30.7013	A0A180G747	1034734282	OAV88440.1	nuclear transport factor 2	+
3.63956	-6.12267	tr|A0A180GBL8|A0A180GBL8_PUCT1;tr|A0A0C4F337|A0A0C4F337_PUCT1	tr|A0A180GBL8|A0A180GBL8_PUCT1 Uncharacterized protein OS=Puccinia triticina (isolate 1-1 / race 1 (BBBD)) GN=PTTG_07511 PE=3 SV=1;tr|A0A0C4F337|A0A0C4F337_PUCT1 Uncharacterized protein OS=Puccinia triticina (isolate 1-1 / race 1 (BBBD)) PE=3 SV=1	28	28	28	41.3	41.3	41.3	96.942	0	323.31	13381000000	147	3.63956	0.00617647	-6.12267	-2.46243	26.42	26.2259	25.1175	26.5186	24.9362	26.2282	31.9976	32.0314	32.0221	A0A180GBL8	343791206	AEM61140.1	argonaute-like protein	+
5.21379	-6.08684	tr|A0A0C4F8L8|A0A0C4F8L8_PUCT1;tr|A0A180GZG6|A0A180GZG6_PUCT1	tr|A0A0C4F8L8|A0A0C4F8L8_PUCT1 Uncharacterized protein OS=Puccinia triticina (isolate 1-1 / race 1 (BBBD)) PE=4 SV=1;tr|A0A180GZG6|A0A180GZG6_PUCT1 Uncharacterized protein OS=Puccinia triticina (isolate 1-1 / race 1 (BBBD)) GN=PTTG_09516 PE=4 SV=1	15	15	15	35.8	35.8	35.8	46.16	0	318.21	10920000000	104	5.21379	0.0105	-6.08684	-2.77468	26.1042	26.0298	25.7171	25.9407	25.4272	25.3347	31.6857	31.5662	31.711	A0A0C4F8L8	1405420462	SDA06229.1	BZ3501_MvSof-1269-A2-R1_Chr10-1g02341	+
2.97128	-6.0673	tr|A0A0C4EHJ6|A0A0C4EHJ6_PUCT1	tr|A0A0C4EHJ6|A0A0C4EHJ6_PUCT1 Uncharacterized protein OS=Puccinia triticina (isolate 1-1 / race 1 (BBBD)) GN=PTTG_00212 PE=4 SV=1	4	4	3	26.3	26.3	20.1	23.664	0	15.075	5265000000	26	2.97128	0.0102222	-6.0673	-2.23314	24.9689	25.419	24.7598	24.8856	23.6253	26.0978	30.8035	31.0132	30.9939	A0A0C4EHJ6	331213433	XP_003319398.1	60S ribosomal protein L13	+
4.43342	-6.03236	tr|A0A0C4ERK3|A0A0C4ERK3_PUCT1	tr|A0A0C4ERK3|A0A0C4ERK3_PUCT1 6-phosphogluconate dehydrogenase, decarboxylating OS=Puccinia triticina (isolate 1-1 / race 1 (BBBD)) GN=PTTG_03422 PE=3 SV=1	20	20	3	40.4	40.4	4.3	68.734	0	323.31	10627000000	147	4.43342	0.00763636	-6.03236	-2.62097	24.4339	25.1497	25.7735	25.8607	24.9312	25.7975	31.6161	31.5657	31.5047	A0A0C4ERK3	1034742180	OAV96183.1	6-phosphogluconate dehydrogenase	+
3.18374	-5.98502	tr|A0A0C4F1S9|A0A0C4F1S9_PUCT1	tr|A0A0C4F1S9|A0A0C4F1S9_PUCT1 Uncharacterized protein OS=Puccinia triticina (isolate 1-1 / race 1 (BBBD)) PE=4 SV=1	6	6	2	44.5	44.5	18.8	25.292	0	191.33	8342100000	42	3.18374	0.00814458	-5.98502	-2.28202	24.518	25.9697	25.7036	26.3589	24.2863	24.8488	31.2709	31.1479	31.0303	A0A0C4F1S9	331244023	XP_003334653.1	histone chaperone ASF1	+
3.00598	-5.97914	tr|A0A0C4F5H5|A0A0C4F5H5_PUCT1	tr|A0A0C4F5H5|A0A0C4F5H5_PUCT1 Uncharacterized protein OS=Puccinia triticina (isolate 1-1 / race 1 (BBBD)) GN=PTTG_08374 PE=4 SV=1	8	8	8	66.7	66.7	66.7	16.057	0	148.98	5844400000	53	3.00598	0.01	-5.97914	-2.22114	26.5268	26.1677	23.7878	26.1329	23.7478	24.7714	30.8024	30.9358	30.8513	A0A0C4F5H5	403165403	XP_003890053.1	dUTP pyrophosphatase	+
6.43422	-5.96239	tr|A0A0C4DFJ4|A0A0C4DFJ4_PUCT1;REV__Q8L805	tr|A0A0C4DFJ4|A0A0C4DFJ4_PUCT1 40S ribosomal protein S19-A OS=Puccinia triticina (isolate 1-1 / race 1 (BBBD)) GN=PTTG_05323 PE=4 SV=1	7	7	7	37.3	37.3	37.3	16.718	0	59.578	6547600000	40	6.43422	0.012	-5.96239	-2.84755	26.1535	24.8978	24.7517	25.2355	25.4785	25.2032	31.2872	31.3178	31.1994	A0A0C4DFJ4	1034743313	OAV97309.1	40S ribosomal protein S19-A	+
3.82554	-5.9472	tr|A0A0C4EMW3|A0A0C4EMW3_PUCT1	tr|A0A0C4EMW3|A0A0C4EMW3_PUCT1 GTP-binding nuclear protein OS=Puccinia triticina (isolate 1-1 / race 1 (BBBD)) GN=PTTG_02103 PE=3 SV=1	10	10	6	40.7	40.7	31	24.155	0	26.215	15509000000	49	3.82554	0.00608696	-5.9472	-2.4538	31.1051	30.8978	25.6421	24.3932	24.9539	25.5757	31.4147	30.7533	30.5965	A0A0C4EMW3	1034742074	OAV96078.1	GTP-binding nuclear protein spi1	+
3.5832	-5.94579	tr|A0A0C4ERX9|A0A0C4ERX9_PUCT1	tr|A0A0C4ERX9|A0A0C4ERX9_PUCT1 Uncharacterized protein OS=Puccinia triticina (isolate 1-1 / race 1 (BBBD)) GN=PTTG_03549 PE=4 SV=1	9	9	9	28.4	28.4	28.4	36.184	0	38.81	6175500000	51	3.5832	0.00724324	-5.94579	-2.38949	24.4554	25.3334	26.3687	25.4856	24.9186	24.2975	30.1536	31.2404	31.1451	A0A0C4ERX9	599428038	XP_007418383.1	family 4 carbohydrate esterase	+
6.16541	-5.91511	tr|A0A0C4EI22|A0A0C4EI22_PUCT1	tr|A0A0C4EI22|A0A0C4EI22_PUCT1 60S ribosomal protein L12 OS=Puccinia triticina (isolate 1-1 / race 1 (BBBD)) GN=PTTG_00388 PE=3 SV=1	5	4	4	38.2	32.7	32.7	17.639	0	323.31	5714000000	30	6.16541	0.0110526	-5.91511	-2.80507	25.5146	25.5635	26.0733	24.7116	24.987	24.9597	30.8236	30.8998	30.6803	A0A0C4EI22	1034744352	OAV98342.1	60S ribosomal protein L12	+
4.15487	-5.87843	tr|A0A0C4ELS5|A0A0C4ELS5_PUCT1	tr|A0A0C4ELS5|A0A0C4ELS5_PUCT1 Uncharacterized protein OS=Puccinia triticina (isolate 1-1 / race 1 (BBBD)) GN=PTTG_01712 PE=4 SV=1	10	10	10	54.1	54.1	54.1	31.44	0	323.31	6347500000	68	4.15487	0.00646154	-5.87843	-2.50622	24.4645	25.328	25.4037	24.4223	25.3281	25.3794	31.1334	31.0022	30.6296	A0A0C4ELS5	403171610	XP_003330811.2	20S proteasome subunit beta 6	+
3.13489	-5.84814	tr|A0A180GQL8|A0A180GQL8_PUCT1;tr|A0A0C4EST7|A0A0C4EST7_PUCT1;tr|A0A180FWQ4|A0A180FWQ4_PUCT1	tr|A0A180GQL8|A0A180GQL8_PUCT1 Uncharacterized protein OS=Puccinia triticina (isolate 1-1 / race 1 (BBBD)) GN=PTTG_03866 PE=4 SV=1;tr|A0A0C4EST7|A0A0C4EST7_PUCT1 Uncharacterized protein OS=Puccinia triticina (isolate 1-1 / race 1 (BBBD)) PE=4 SV=1	13	13	13	31.9	31.9	31.9	56.258	0	103.67	6040000000	56	3.13489	0.0101099	-5.84814	-2.22663	24.1218	25.671	25.5122	25.1917	23.7146	25.6397	30.2771	31.0812	30.7322	A0A180GQL8	599352838	XP_007403579.1	family 5 glycoside hydrolase	+
3.7516	-5.83956	tr|A0A180H194|A0A180H194_PUCT1;tr|A0A0C4EM38|A0A0C4EM38_PUCT1	tr|A0A180H194|A0A180H194_PUCT1 Uncharacterized protein OS=Puccinia triticina (isolate 1-1 / race 1 (BBBD)) GN=PTTG_01827 PE=4 SV=1;tr|A0A0C4EM38|A0A0C4EM38_PUCT1 Uncharacterized protein OS=Puccinia triticina (isolate 1-1 / race 1 (BBBD)) PE=4 SV=1	18	18	18	48.6	48.6	48.6	58.415	0	141.93	5139800000	87	3.7516	0.00734247	-5.83956	-2.39875	25.4812	26.8025	25.8704	24.7723	25.6368	24.2115	30.9509	30.6845	30.5039	A0A180H194	353237093	CCA69074.1	probable proteine disulfate isomerase	+
5.07688	-5.82079	tr|A0A0C4F208|A0A0C4F208_PUCT1	tr|A0A0C4F208|A0A0C4F208_PUCT1 Uncharacterized protein OS=Puccinia triticina (isolate 1-1 / race 1 (BBBD)) GN=PTTG_07129 PE=4 SV=1	7	7	7	47.8	47.8	47.8	17.54	0	88.976	5310500000	48	5.07688	0.00823529	-5.82079	-2.64523	26.2575	26.2033	25.6726	24.7306	25.327	24.8344	30.6257	30.8733	30.8554	A0A0C4F208	913847619	KNZ48236.1	small subunit ribosomal protein S10e	+
3.03574	-5.79145	tr|A0A180FX95|A0A180FX95_PUCT1	tr|A0A180FX95|A0A180FX95_PUCT1 Uncharacterized protein OS=Puccinia triticina (isolate 1-1 / race 1 (BBBD)) GN=PTTG_12725 PE=4 SV=1	6	6	5	32.3	32.3	26.8	13.919	0	104.66	74111000000	101	3.03574	0.00948454	-5.79145	-2.17861	25.2611	26.5301	26.5829	29.3278	29.6006	27.6159	34.7332	34.9618	34.2236	A0A180FX95	1034722800	OAV85011.1	hypothetical protein PTTG_12725	+
4.69026	-5.78512	tr|A0A180GW97|A0A180GW97_PUCT1;tr|A0A0C4F0K9|A0A0C4F0K9_PUCT1	tr|A0A180GW97|A0A180GW97_PUCT1 Uncharacterized protein OS=Puccinia triticina (isolate 1-1 / race 1 (BBBD)) GN=PTTG_06626 PE=4 SV=1;tr|A0A0C4F0K9|A0A0C4F0K9_PUCT1 Uncharacterized protein OS=Puccinia triticina (isolate 1-1 / race 1 (BBBD)) PE=4 SV=1	17	17	17	32.2	32.2	32.2	67.686	0	85.588	5141300000	48	4.69026	0.00724138	-5.78512	-2.57208	26.6305	25.9228	25.1855	24.7077	24.5803	25.3345	30.5021	30.6686	30.8072	A0A180GW97	599356191	XP_007404190.1	La ribonucleoprotein	+
3.31486	-5.76723	tr|A0A0C4EMV0|A0A0C4EMV0_PUCT1	tr|A0A0C4EMV0|A0A0C4EMV0_PUCT1 Uncharacterized protein OS=Puccinia triticina (isolate 1-1 / race 1 (BBBD)) GN=PTTG_02090 PE=3 SV=1	9	9	9	32.8	32.8	32.8	34.039	0	256.69	11109000000	71	3.31486	0.00896552	-5.76723	-2.25722	26.8577	25.1531	26.3742	26.8642	24.9967	25.942	31.4704	31.7071	31.927	A0A0C4EMV0	1358969399	PRQ70192.1	protein phosphatase 2A inhibitor 2	+
3.34444	-5.75699	tr|A0A0C4EKV3|A0A0C4EKV3_PUCT1;tr|A0A180FXY7|A0A180FXY7_PUCT1	tr|A0A0C4EKV3|A0A0C4EKV3_PUCT1 Uncharacterized protein OS=Puccinia triticina (isolate 1-1 / race 1 (BBBD)) PE=3 SV=1;tr|A0A180FXY7|A0A180FXY7_PUCT1 Uncharacterized protein (Fragment) OS=Puccinia triticina (isolate 1-1 / race 1 (BBBD)) GN=PTTG_30646 PE=4 SV	10	10	4	31.9	31.9	14.6	40.701	0	323.31	7842500000	87	3.34444	0.00906977	-5.75699	-2.26262	25.8558	24.4892	26.4225	24.4319	25.7637	26.1042	30.985	31.0163	31.5693	A0A0C4EKV3	403175893	XP_003334642.2	L-iditol 2-dehydrogenase	+
2.42754	-5.7384	tr|A0A180GA92|A0A180GA92_PUCT1;tr|A0A0C4EM69|A0A0C4EM69_PUCT1	tr|A0A180GA92|A0A180GA92_PUCT1 Ketol-acid reductoisomerase, mitochondrial OS=Puccinia triticina (isolate 1-1 / race 1 (BBBD)) GN=PTTG_01858 PE=3 SV=1;tr|A0A0C4EM69|A0A0C4EM69_PUCT1 Ketol-acid reductoisomerase, mitochondrial OS=Puccinia triticina (isolate 1	9	9	9	30.5	30.5	30.5	43.869	0	323.31	4589600000	41	2.42754	0.00985294	-5.7384	-1.94756	26.1546	25.757	25.6005	26.6541	24.4431	23.5055	30.3468	30.5822	30.889	A0A180GA92	1034735125	OAV89242.1	ketol-acid reductoisomerase, mitochondrial	+
5.07111	-5.73286	tr|A0A0C4F0D9|A0A0C4F0D9_PUCT1	tr|A0A0C4F0D9|A0A0C4F0D9_PUCT1 14-3-3-like protein OS=Puccinia triticina (isolate 1-1 / race 1 (BBBD)) GN=PTTG_06555 PE=3 SV=1	15	9	9	62.3	43.4	43.4	29.481	0	168.65	8977500000	70	5.07111	0.0075	-5.73286	-2.60808	25.5159	24.9322	26.5458	25.6384	25.1446	25.53	31.3448	31.2495	30.9172	A0A0C4F0D9	1034736621	OAV90699.1	14-3-3-like protein	+
4.81566	-5.72355	tr|A0A0C4F619|A0A0C4F619_PUCT1;tr|A0A180H0V9|A0A180H0V9_PUCT1	tr|A0A0C4F619|A0A0C4F619_PUCT1 Uncharacterized protein OS=Puccinia triticina (isolate 1-1 / race 1 (BBBD)) PE=3 SV=1;tr|A0A180H0V9|A0A180H0V9_PUCT1 Uncharacterized protein OS=Puccinia triticina (isolate 1-1 / race 1 (BBBD)) GN=PTTG_08574 PE=3 SV=1	17	17	17	70.6	70.6	70.6	33.136	0	195.85	6462500000	67	4.81566	0.00711864	-5.72355	-2.56744	26.6572	25.1834	26.1434	24.7536	25.1213	25.102	30.5745	31.1026	30.4704	A0A0C4F619	1021816616	KZP05649.1	acid protease	+
4.05758	-5.69043	tr|A0A180GBB6|A0A180GBB6_PUCT1;tr|A0A0C4ERD8|A0A0C4ERD8_PUCT1;CON__Q3ZBD7	tr|A0A180GBB6|A0A180GBB6_PUCT1 Glucose-6-phosphate isomerase OS=Puccinia triticina (isolate 1-1 / race 1 (BBBD)) GN=PTTG_03356 PE=3 SV=1;tr|A0A0C4ERD8|A0A0C4ERD8_PUCT1 Glucose-6-phosphate isomerase OS=Puccinia triticina (isolate 1-1 / race 1 (BBBD)) PE=3 S	17	17	17	42.3	42.3	42.3	61.446	0	323.31	6089500000	72	4.05758	0.0075493	-5.69043	-2.41736	25.1441	25.1211	25.6827	25.4886	25.7057	24.6204	30.9055	31.1993	30.7813	A0A180GBB6	1034735657	OAV89757.1	glucose-6-phosphate isomerase	+
4.18696	-5.67498	tr|A0A0C4EYQ4|A0A0C4EYQ4_PUCT1	tr|A0A0C4EYQ4|A0A0C4EYQ4_PUCT1 Uncharacterized protein OS=Puccinia triticina (isolate 1-1 / race 1 (BBBD)) GN=PTTG_05956 PE=4 SV=1	4	4	4	16.9	16.9	16.9	43.95	0	17.687	4086100000	20	4.18696	0.006	-5.67498	-2.43833	26.4981	25.9144	24.9143	24.8987	24.3008	24.183	30.1812	29.6975	30.5288	A0A0C4EYQ4	1034746135	OAW00119.1	hypothetical protein PTTG_05956	+
5.86943	-5.62713	tr|A0A0C4ENM5|A0A0C4ENM5_PUCT1	tr|A0A0C4ENM5|A0A0C4ENM5_PUCT1 Uncharacterized protein OS=Puccinia triticina (isolate 1-1 / race 1 (BBBD)) GN=PTTG_02372 PE=4 SV=1	3	3	3	14.3	14.3	14.3	25.98	0	41.751	7779300000	34	5.86943	0.00875	-5.62713	-2.65097	26.9245	25.4913	25.1271	25.9772	25.7401	25.7394	31.3466	31.6334	31.3582	A0A0C4ENM5	599396565	XP_007411584.1	secreted protein	+
2.92538	-5.61911	tr|A0A0C4F7Z5|A0A0C4F7Z5_PUCT1;tr|A0A180GM64|A0A180GM64_PUCT1	tr|A0A0C4F7Z5|A0A0C4F7Z5_PUCT1 Uncharacterized protein OS=Puccinia triticina (isolate 1-1 / race 1 (BBBD)) PE=3 SV=1;tr|A0A180GM64|A0A180GM64_PUCT1 Uncharacterized protein OS=Puccinia triticina (isolate 1-1 / race 1 (BBBD)) GN=PTTG_09282 PE=3 SV=1	13	13	13	41.4	41.4	41.4	46.937	0	81.15	5252100000	75	2.92538	0.00972477	-5.61911	-2.09464	26.1515	26.4302	24.9772	26.0728	24.79	24.2596	31.2169	29.8373	30.9256	A0A0C4F7Z5	647398397	CDR42256.1	RHTO0S06e11760g1_1	+
3.64993	-5.5966	tr|A0A0C4ETM9|A0A0C4ETM9_PUCT1	tr|A0A0C4ETM9|A0A0C4ETM9_PUCT1 Uncharacterized protein OS=Puccinia triticina (isolate 1-1 / race 1 (BBBD)) GN=PTTG_04158 PE=4 SV=1	3	3	3	39.5	39.5	39.5	15.972	0	76.696	5655900000	41	3.64993	0.0082439	-5.5966	-2.29186	25.8929	25.1968	26.8966	25.6211	24.6808	26.0434	30.681	31.2305	31.2236	A0A0C4ETM9	1012303527	AMS24303.1	CSEP-32, partial	+
2.23984	-5.49624	tr|A0A0C4EN28|A0A0C4EN28_PUCT1	tr|A0A0C4EN28|A0A0C4EN28_PUCT1 Phosphoglucomutase OS=Puccinia triticina (isolate 1-1 / race 1 (BBBD)) GN=PTTG_02168 PE=3 SV=1	20	20	20	55.4	55.4	55.4	60.694	0	189.12	4480200000	70	2.23984	0.00902439	-5.49624	-1.81934	25.7449	25.6602	25.27	26.6207	23.1918	25.6134	30.5955	30.8014	30.5177	A0A0C4EN28	1034736739	OAV90814.1	phosphoglucomutase	+
3.39172	-5.47422	tr|A0A0C4F0Y7|A0A0C4F0Y7_PUCT1;tr|A0A180H2N2|A0A180H2N2_PUCT1;tr|A0A0C4EZM9|A0A0C4EZM9_PUCT1;tr|A0A0C4EZM8|A0A0C4EZM8_PUCT1;tr|A0A180GT92|A0A180GT92_PUCT1	tr|A0A0C4F0Y7|A0A0C4F0Y7_PUCT1 Phospho-2-dehydro-3-deoxyheptonate aldolase OS=Puccinia triticina (isolate 1-1 / race 1 (BBBD)) PE=3 SV=1;tr|A0A180H2N2|A0A180H2N2_PUCT1 Uncharacterized protein OS=Puccinia triticina (isolate 1-1 / race 1 (BBBD)) GN=PTTG_0675	10	10	10	34.6	34.6	34.6	40.564	0	122.42	8101200000	72	3.39172	0.00958333	-5.47422	-2.18675	24.8056	24.8729	26.2975	26.7398	25.2241	25.3982	31.3611	31.4663	30.9574	A0A0C4F0Y7	331241623	XP_003333459.1	3-deoxy-7-phosphoheptulonate synthase	+
2.83231	-5.45936	tr|A0A0C4ET28|A0A0C4ET28_PUCT1	tr|A0A0C4ET28|A0A0C4ET28_PUCT1 Uncharacterized protein OS=Puccinia triticina (isolate 1-1 / race 1 (BBBD)) PE=4 SV=1	5	5	2	38.6	38.6	16.2	28.276	0	179.74	4428100000	44	2.83231	0.0113559	-5.45936	-2.02075	26.1325	26.2529	25.1185	26.0497	23.7358	24.9228	30.6618	30.4782	29.9464	A0A0C4ET28	1034736361	OAV90444.1	hypothetical protein PTTG_28324	+
3.46255	-5.45138	tr|A0A0C4ES93|A0A0C4ES93_PUCT1;tr|A0A180GNQ7|A0A180GNQ7_PUCT1	tr|A0A0C4ES93|A0A0C4ES93_PUCT1 Uncharacterized protein OS=Puccinia triticina (isolate 1-1 / race 1 (BBBD)) PE=4 SV=1;tr|A0A180GNQ7|A0A180GNQ7_PUCT1 UV excision repair protein Rad23 OS=Puccinia triticina (isolate 1-1 / race 1 (BBBD)) GN=PTTG_03667 PE=4 SV=1	9	9	9	24.4	24.4	24.4	41.841	0	78.287	2828400000	32	3.46255	0.00978723	-5.45138	-2.19751	25.7948	25.5672	25.3884	23.576	25.1278	23.9428	29.5388	29.8829	29.579	A0A0C4ES93	1034739542	OAV93573.1	UV excision repair protein Rad23	+
2.6362	-5.43764	tr|A0A180H1U7|A0A180H1U7_PUCT1	tr|A0A180H1U7|A0A180H1U7_PUCT1 Guanine nucleotide-binding protein subunit beta-like protein OS=Puccinia triticina (isolate 1-1 / race 1 (BBBD)) GN=PTTG_00389 PE=4 SV=1	9	9	1	40.6	40.6	5.1	34.726	0	157.2	3142600000	39	2.6362	0.00992593	-5.43764	-1.95049	25.8228	25.9195	25.6429	25.5911	23.0261	24.565	30.0973	30.0762	29.3215	A0A180H1U7	1034744353	OAV98343.1	guanine nucleotide-binding protein subunit beta-like protein	+
4.15878	-5.39195	tr|A0A180H0N9|A0A180H0N9_PUCT1;tr|A0A0C4DEZ9|A0A0C4DEZ9_PUCT1	tr|A0A180H0N9|A0A180H0N9_PUCT1 Superoxide dismutase OS=Puccinia triticina (isolate 1-1 / race 1 (BBBD)) GN=PTTG_09275 PE=3 SV=1;tr|A0A0C4DEZ9|A0A0C4DEZ9_PUCT1 Superoxide dismutase OS=Puccinia triticina (isolate 1-1 / race 1 (BBBD)) GN=PTTG_09275 PE=3 SV=1	11	11	11	62.2	62.2	62.2	22.292	0	115.07	6372400000	67	4.15878	0.00866667	-5.39195	-2.32791	26.284	25.8368	26.3875	25.5768	25.0095	24.9507	30.4323	31.0478	30.2328	A0A180H0N9	403163059	XP_003323191.2	Fe-Mn family superoxide dismutase	+
4.01304	-5.3856	tr|A0A0C4F1V6|A0A0C4F1V6_PUCT1	tr|A0A0C4F1V6|A0A0C4F1V6_PUCT1 Uncharacterized protein OS=Puccinia triticina (isolate 1-1 / race 1 (BBBD)) GN=PTTG_07077 PE=4 SV=1	2	2	2	22	22	22	13.558	0	28.594	5092600000	16	4.01304	0.00834568	-5.3856	-2.29776	27.8959	26.3387	25.6221	25.5723	25.4122	24.726	30.8629	30.8326	30.1718	A0A0C4F1V6	331214129	XP_003319746.1	60S ribosomal protein L22	+
3.257	-5.3847	tr|A0A0C4EM51|A0A0C4EM51_PUCT1	tr|A0A0C4EM51|A0A0C4EM51_PUCT1 ATP synthase subunit beta OS=Puccinia triticina (isolate 1-1 / race 1 (BBBD)) GN=PTTG_01840 PE=3 SV=1	17	16	16	51.3	49.1	49.1	58.362	0	152.35	5713700000	65	3.257	0.0100952	-5.3847	-2.12304	25.5019	25.8997	24.4187	25.953	25.9816	24.3919	31.0385	30.7634	30.6787	A0A0C4EM51	1034744526	OAV98514.1	ATP synthase subunit beta, mitochondrial	+
2.68051	-5.36944	tr|A0A0C4EIE4|A0A0C4EIE4_PUCT1	tr|A0A0C4EIE4|A0A0C4EIE4_PUCT1 Uncharacterized protein OS=Puccinia triticina (isolate 1-1 / race 1 (BBBD)) GN=PTTG_00511 PE=4 SV=1	11	11	11	35.4	35.4	35.4	58.903	0	91.256	6926800000	66	2.68051	0.00978102	-5.36944	-1.94752	26.1778	25.2157	27.6649	27.1688	25.3458	24.707	31.1568	30.7937	31.3794	A0A0C4EIE4	1022852624	XP_016271995.1	RAN protein binding protein	+
3.88023	-5.34423	tr|A0A0C4DFB9|A0A0C4DFB9_PUCT1	tr|A0A0C4DFB9|A0A0C4DFB9_PUCT1 3-isopropylmalate dehydrogenase OS=Puccinia triticina (isolate 1-1 / race 1 (BBBD)) GN=PTTG_08592 PE=3 SV=1	18	18	8	48	48	28.2	39.877	0	323.31	7909000000	121	3.88023	0.00886364	-5.34423	-2.25616	24.4547	26.2237	25.8406	26.3986	25.2663	26.165	31.5096	31.2928	31.0603	A0A0C4DFB9	1034739912	OAV93939.1	3-isopropylmalate dehydrogenase	+
6.81117	-5.33288	tr|A0A0C4EZA7|A0A0C4EZA7_PUCT1	tr|A0A0C4EZA7|A0A0C4EZA7_PUCT1 Hydroxymethylglutaryl-CoA synthase OS=Puccinia triticina (isolate 1-1 / race 1 (BBBD)) GN=PTTG_06166 PE=3 SV=1	8	8	8	22	22	22	58.574	0	237.9	3063000000	35	6.81117	0.00736842	-5.33288	-2.5793	24.4639	25.478	25.7213	24.5721	24.7297	24.5412	29.8793	29.9854	29.977	A0A0C4EZA7	1034735773	OAV89871.1	hydroxymethylglutaryl-CoA synthase	+
2.06329	-5.32132	tr|A0A0C4EIF4|A0A0C4EIF4_PUCT1;tr|A0A180H4E3|A0A180H4E3_PUCT1	tr|A0A0C4EIF4|A0A0C4EIF4_PUCT1 ATP synthase subunit alpha OS=Puccinia triticina (isolate 1-1 / race 1 (BBBD)) PE=3 SV=1;tr|A0A180H4E3|A0A180H4E3_PUCT1 ATP synthase subunit alpha OS=Puccinia triticina (isolate 1-1 / race 1 (BBBD)) GN=PTTG_00521 PE=3 SV=1	8	4	4	18.6	11.9	11.9	61.463	0	16.205	7648700000	19	2.06329	0.00937634	-5.32132	-1.71189	26.0025	25.2022	26.41	25.7415	25.8941	24.5895	28.7139	32.0978	31.3774	A0A0C4EIF4	1034745707	OAV99691.1	ATP synthase subunit alpha, mitochondrial	+
3.12631	-5.26294	tr|A0A0C4F080|A0A0C4F080_PUCT1;tr|A0A180GG86|A0A180GG86_PUCT1	tr|A0A0C4F080|A0A0C4F080_PUCT1 Eukaryotic translation initiation factor 3 subunit D OS=Puccinia triticina (isolate 1-1 / race 1 (BBBD)) PE=3 SV=1;tr|A0A180GG86|A0A180GG86_PUCT1 Eukaryotic translation initiation factor 3 subunit D OS=Puccinia triticina (iso	8	8	8	22.4	22.4	22.4	50.473	0	108.6	2459400000	30	3.12631	0.0117544	-5.26294	-2.0505	24.0851	27.4268	27.2587	23.4413	24.8898	24.6085	30.2817	29.2278	29.219	A0A0C4F080	403169133	XP_003328654.2	translation initiation factor eIF-3 subunit 7	+
3.70122	-5.22834	tr|A0A180GYX2|A0A180GYX2_PUCT1;tr|A0A0C4EHG0|A0A0C4EHG0_PUCT1	tr|A0A180GYX2|A0A180GYX2_PUCT1 Uncharacterized protein OS=Puccinia triticina (isolate 1-1 / race 1 (BBBD)) GN=PTTG_00176 PE=3 SV=1;tr|A0A0C4EHG0|A0A0C4EHG0_PUCT1 Uncharacterized protein OS=Puccinia triticina (isolate 1-1 / race 1 (BBBD)) PE=3 SV=1	7	7	7	16.6	16.6	16.6	29.309	0	90.293	5113600000	47	3.70122	0.00938776	-5.22834	-2.17792	25.0099	26.0532	25.998	24.9597	24.3031	25.6424	30.2024	30.3754	30.0124	A0A180GYX2	403177241	XP_003335788.2	E3 ubiquitin ligase complex SCF subunit sconC	+
3.57081	-5.22275	tr|A0A0C4EQX0|A0A0C4EQX0_PUCT1	tr|A0A0C4EQX0|A0A0C4EQX0_PUCT1 S-methyl-5-thioadenosine phosphorylase OS=Puccinia triticina (isolate 1-1 / race 1 (BBBD)) GN=PTTG_03181 PE=3 SV=1	13	13	13	60.9	60.9	60.9	32.75	0	206.3	5376100000	81	3.57081	0.00910891	-5.22275	-2.14745	25.8066	24.891	25.1484	24.8438	26.0917	24.9012	30.7659	30.4762	30.2629	A0A0C4EQX0	331224400	XP_003324872.1	5'-methylthioadenosine phosphorylase	+
4.32495	-5.19489	tr|A0A180GMX7|A0A180GMX7_PUCT1;tr|A0A0C4ELL7|A0A0C4ELL7_PUCT1	tr|A0A180GMX7|A0A180GMX7_PUCT1 Uncharacterized protein OS=Puccinia triticina (isolate 1-1 / race 1 (BBBD)) GN=PTTG_01651 PE=4 SV=1;tr|A0A0C4ELL7|A0A0C4ELL7_PUCT1 Uncharacterized protein OS=Puccinia triticina (isolate 1-1 / race 1 (BBBD)) PE=4 SV=1	7	7	7	37.4	37.4	37.4	21.313	0	227.97	3913800000	43	4.32495	0.00804762	-5.19489	-2.28187	24.6532	25.6538	26.1615	24.7791	24.9989	24.8114	30.3826	30.2651	29.5264	A0A180GMX7	1034739799	OAV93827.1	hypothetical protein PTTG_01651	+
3.08734	-5.16964	tr|A0A180GER1|A0A180GER1_PUCT1;tr|A0A0C4DF54|A0A0C4DF54_PUCT1	tr|A0A180GER1|A0A180GER1_PUCT1 Uncharacterized protein OS=Puccinia triticina (isolate 1-1 / race 1 (BBBD)) GN=PTTG_05116 PE=4 SV=1;tr|A0A0C4DF54|A0A0C4DF54_PUCT1 Uncharacterized protein OS=Puccinia triticina (isolate 1-1 / race 1 (BBBD)) PE=4 SV=1	10	10	10	34.5	34.5	34.5	42.822	0	53.83	3995000000	52	3.08734	0.0112605	-5.16964	-2.01173	24.4997	26.9836	25.6612	25.9132	23.9513	25.0459	30.0901	30.2383	30.0909	A0A180GER1	814541740	CEQ40966.1	SPOSA6832_02652	+
3.72974	-5.15196	tr|A0A0C4EM44|A0A0C4EM44_PUCT1	tr|A0A0C4EM44|A0A0C4EM44_PUCT1 Malate dehydrogenase OS=Puccinia triticina (isolate 1-1 / race 1 (BBBD)) GN=PTTG_01833 PE=3 SV=1	12	10	10	48.8	45.2	45.2	34.963	0	323.31	4855100000	55	3.72974	0.0092	-5.15196	-2.15725	26.8373	24.6887	25.1186	24.9347	25.257	25.6294	30.8902	30.605	29.7818	A0A0C4EM44	1034744536	OAV98524.1	malate dehydrogenase, NAD-dependent	+
2.13422	-5.1215	tr|A0A0C4ENQ1|A0A0C4ENQ1_PUCT1	tr|A0A0C4ENQ1|A0A0C4ENQ1_PUCT1 Uncharacterized protein OS=Puccinia triticina (isolate 1-1 / race 1 (BBBD)) GN=PTTG_02398 PE=4 SV=1	3	3	3	26.4	26.4	26.4	14.882	0	51.3	4046300000	28	2.13422	0.00991579	-5.1215	-1.6967	25.3733	26.3215	24.8359	23.3685	25.4205	26.629	30.9201	30.1941	29.6683	A0A0C4ENQ1	1216227252	SCV67269.1	BQ2448_5915	+
3.98126	-5.11916	tr|A0A180G8A5|A0A180G8A5_PUCT1;tr|A0A0C4F5Y7|A0A0C4F5Y7_PUCT1	tr|A0A180G8A5|A0A180G8A5_PUCT1 Uncharacterized protein OS=Puccinia triticina (isolate 1-1 / race 1 (BBBD)) GN=PTTG_08542 PE=4 SV=1;tr|A0A0C4F5Y7|A0A0C4F5Y7_PUCT1 Uncharacterized protein OS=Puccinia triticina (isolate 1-1 / race 1 (BBBD)) PE=4 SV=1	9	9	9	25.6	25.6	25.6	32.926	0	30.315	4103000000	43	3.98126	0.00968421	-5.11916	-2.19428	25.6103	25.8902	26.8334	25.3838	24.7376	24.278	30.0449	29.9661	29.7459	A0A180G8A5	927749501	KPA35278.1	cell wall mannoprotein	+
4.22483	-5.05315	tr|A0A180GQ89|A0A180GQ89_PUCT1;tr|A0A0C4EXF1|A0A0C4EXF1_PUCT1	tr|A0A180GQ89|A0A180GQ89_PUCT1 Uncharacterized protein OS=Puccinia triticina (isolate 1-1 / race 1 (BBBD)) GN=PTTG_05499 PE=4 SV=1;tr|A0A0C4EXF1|A0A0C4EXF1_PUCT1 Uncharacterized protein OS=Puccinia triticina (isolate 1-1 / race 1 (BBBD)) PE=4 SV=1	16	16	16	45.1	45.1	45.1	38.284	0	126.47	5710400000	60	4.22483	0.00989247	-5.05315	-2.21128	26.0754	25.0552	25.482	25.4987	26.1819	25.2767	30.8483	30.7125	30.5559	A0A180GQ89	331224519	XP_003324931.1	stress-induced-phosphoprotein 1	+
2.89336	-5.048	tr|A0A0C4EKX2|A0A0C4EKX2_PUCT1	tr|A0A0C4EKX2|A0A0C4EKX2_PUCT1 40S ribosomal protein S18 OS=Puccinia triticina (isolate 1-1 / race 1 (BBBD)) GN=PTTG_01401 PE=3 SV=1	7	7	7	44.5	44.5	44.5	17.825	0	37.05	4624300000	24	2.89336	0.00937063	-5.048	-1.92289	25.4071	24.9009	26.6874	25.9884	25.9367	24.2921	31.0209	30.1453	30.195	A0A0C4EKX2	403162357	XP_003322588.2	40S ribosomal protein S18	+
3.171	-5.03503	tr|A0A0C4EYC0|A0A0C4EYC0_PUCT1	tr|A0A0C4EYC0|A0A0C4EYC0_PUCT1 Large subunit ribosomal protein L9e OS=Puccinia triticina (isolate 1-1 / race 1 (BBBD)) GN=PTTG_05820 PE=4 SV=1	10	10	10	49	49	49	21.634	0	73.325	3830400000	61	3.171	0.0105512	-5.03503	-1.99183	25.434	25.4344	25.5499	24.8923	25.9609	24.5146	30.0407	30.7288	29.7033	A0A0C4EYC0	1034736604	OAV90682.1	large subunit ribosomal protein L9e	+
3.27101	-4.99646	tr|A0A0C4DF31|A0A0C4DF31_PUCT1	tr|A0A0C4DF31|A0A0C4DF31_PUCT1 Glycerol-3-phosphate dehydrogenase [NAD(+)] OS=Puccinia triticina (isolate 1-1 / race 1 (BBBD)) GN=PTTG_03574 PE=3 SV=1	12	12	12	42.5	42.5	42.5	37.971	0	64.567	3448100000	39	3.27101	0.01072	-4.99646	-2.00378	26.3223	25.3731	26.9357	25.2071	24.1916	25.7883	29.8963	30.3804	29.8997	A0A0C4DF31	1034737969	OAV92022.1	glycerol-3-phosphate dehydrogenase	+
2.0916	-4.99571	A0A1D6B0W8;A0A1D6BGU9;A0A1D6BGU7;A0A1D6ADS9;A0A1D6BGU8	tr|A0A1D6B0W8|A0A1D6B0W8_WHEAT Uncharacterized protein OS=Triticum aestivum PE=4 SV=1;tr|A0A1D6BGU9|A0A1D6BGU9_WHEAT Ferredoxin-thioredoxin reductase, catalytic chain OS=Triticum aestivum PE=3 SV=1;tr|A0A1D6BGU7|A0A1D6BGU7_WHEAT Ferredoxin-thioredoxin redu	4	4	4	22.8	22.8	22.8	17.217	0	57.166	10650000000	35	2.0916	0.010297	-4.99571	-1.65339	25.2007	25.2005	26.1971	24.2487	26.8272	23.4565	29.7338	29.7678	30.0178	A0A1D6B0W8
1.86595	-4.98133	tr|A0A180H399|A0A180H399_PUCT1;tr|A0A0C4F0Q5|A0A0C4F0Q5_PUCT1	tr|A0A180H399|A0A180H399_PUCT1 Uncharacterized protein OS=Puccinia triticina (isolate 1-1 / race 1 (BBBD)) GN=PTTG_06672 PE=4 SV=1;tr|A0A0C4F0Q5|A0A0C4F0Q5_PUCT1 Uncharacterized protein OS=Puccinia triticina (isolate 1-1 / race 1 (BBBD)) PE=4 SV=1	6	6	6	36.7	36.7	36.7	16.47	0	135.15	7542100000	29	1.86595	0.0129189	-4.98133	-1.5645	24.7495	25.9847	24.1963	26.3413	23.7805	25.907	28.5647	31.1311	31.277	A0A180H399	913862893	KNZ55232.1	large subunit ribosomal protein L14e	+
3.31663	-4.97913	tr|A0A180GYG9|A0A180GYG9_PUCT1	tr|A0A180GYG9|A0A180GYG9_PUCT1 Uncharacterized protein OS=Puccinia triticina (isolate 1-1 / race 1 (BBBD)) GN=PTTG_12008 PE=4 SV=1	8	8	8	42.5	42.5	42.5	26.3	0	169.99	5406100000	54	3.31663	0.0110744	-4.97913	-2.0088	24.9486	26.2583	24.6885	26.658	25.6795	25.0295	30.6248	30.8376	30.842	A0A180GYG9	1335266216	PNY24149.1	Protein wos2	+
2.39674	-4.96163	tr|A0A0C4ERV4|A0A0C4ERV4_PUCT1;tr|A0A180GWD3|A0A180GWD3_PUCT1	tr|A0A0C4ERV4|A0A0C4ERV4_PUCT1 Uncharacterized protein OS=Puccinia triticina (isolate 1-1 / race 1 (BBBD)) PE=4 SV=1;tr|A0A180GWD3|A0A180GWD3_PUCT1 Uncharacterized protein OS=Puccinia triticina (isolate 1-1 / race 1 (BBBD)) GN=PTTG_03524 PE=4 SV=1	7	7	7	42.1	42.1	42.1	22.133	0	90.049	3957900000	24	2.39674	0.0081768	-4.96163	-1.75055	26.9346	25.1758	24.9718	26.3926	23.6864	25.6112	30.5064	30.3067	29.762	A0A0C4ERV4	1022854142	XP_016271904.1	Rho GDP-dissociation inhibitor	+
4.94011	-4.95472	tr|A0A0C4EXV9|A0A0C4EXV9_PUCT1	tr|A0A0C4EXV9|A0A0C4EXV9_PUCT1 3-isopropylmalate dehydrogenase OS=Puccinia triticina (isolate 1-1 / race 1 (BBBD)) GN=PTTG_05658 PE=3 SV=1	16	6	6	40.1	20.3	20.3	39.863	0	169.98	2845800000	31	4.94011	0.00917647	-4.95472	-2.26792	25.5725	25.9085	24.7504	25.0329	24.5654	24.5849	29.5298	29.881	29.6366	A0A0C4EXV9	1034733849	OAV88051.1	3-isopropylmalate dehydrogenase	+
3.8333	-4.95385	tr|A0A180H0Y5|A0A180H0Y5_PUCT1	tr|A0A180H0Y5|A0A180H0Y5_PUCT1 Uncharacterized protein OS=Puccinia triticina (isolate 1-1 / race 1 (BBBD)) GN=PTTG_11690 PE=4 SV=1	1	1	1	12.7	12.7	12.7	13.126	0	27.421	4128000000	22	3.8333	0.00990654	-4.95385	-2.10685	26.6437	26.7658	25.3535	25.8319	24.7614	25.603	30.1197	30.3606	30.5777	A0A180H0Y5	1034744279	OAV98269.1	hypothetical protein PTTG_11690	+
5.26583	-4.95375	tr|A0A0C4F107|A0A0C4F107_PUCT1;tr|A0A180GMB8|A0A180GMB8_PUCT1	tr|A0A0C4F107|A0A0C4F107_PUCT1 Thioredoxin reductase OS=Puccinia triticina (isolate 1-1 / race 1 (BBBD)) PE=3 SV=1;tr|A0A180GMB8|A0A180GMB8_PUCT1 Thioredoxin reductase OS=Puccinia triticina (isolate 1-1 / race 1 (BBBD)) GN=PTTG_06777 PE=3 SV=1	12	12	12	55.2	55.2	55.2	38.131	0	109.23	2459900000	43	5.26583	0.00845	-4.95375	-2.30088	26.1407	25.7186	26.1901	24.238	24.4178	24.599	29.4591	29.1498	29.5072	A0A0C4F107	1034739692	OAV93721.1	thioredoxin reductase (NADPH)	+
2.49394	-4.941	tr|A0A180G7Z4|A0A180G7Z4_PUCT1;tr|A0A0C4F0E0|A0A0C4F0E0_PUCT1	tr|A0A180G7Z4|A0A180G7Z4_PUCT1 Proteasome subunit beta OS=Puccinia triticina (isolate 1-1 / race 1 (BBBD)) GN=PTTG_06556 PE=3 SV=1;tr|A0A0C4F0E0|A0A0C4F0E0_PUCT1 Proteasome subunit beta OS=Puccinia triticina (isolate 1-1 / race 1 (BBBD)) PE=3 SV=1	6	6	6	28.4	28.4	28.4	29.885	0	59.005	2023100000	24	2.49394	0.00836158	-4.941	-1.77618	24.3582	26.2792	26.9821	25.8494	24.3293	23.2239	29.6277	29.5437	29.0541	A0A180G7Z4	403178659	XP_003337064.2	20S proteasome subunit beta 7	+
3.30841	-4.93609	tr|A0A180GP14|A0A180GP14_PUCT1	tr|A0A180GP14|A0A180GP14_PUCT1 Uncharacterized protein (Fragment) OS=Puccinia triticina (isolate 1-1 / race 1 (BBBD)) GN=PTTG_11739 PE=4 SV=1	1	1	1	11.6	11.6	11.6	16.378	0	66.212	4197500000	23	3.30841	0.0106349	-4.93609	-1.99289	26.2773	26.5226	25.5744	26.4141	25.1568	24.8832	30.4025	30.5535	30.3063	A0A180GP14	1034740174	OAV94198.1	hypothetical protein PTTG_11739, partial	+
3.49636	-4.91049	tr|A0A0C4EXB9|A0A0C4EXB9_PUCT1	tr|A0A0C4EXB9|A0A0C4EXB9_PUCT1 Obg-like ATPase 1 OS=Puccinia triticina (isolate 1-1 / race 1 (BBBD)) GN=PTTG_05467 PE=3 SV=1	17	17	17	46.5	46.5	46.5	48.76	0	68.674	4288100000	53	3.49636	0.011453	-4.91049	-2.0254	27.371	27.1185	26.627	26.1227	24.7319	25.5193	30.6299	30.2905	30.1848	A0A0C4EXB9	1034732346	OAV86989.1	GTP-binding protein YchF	+
1.59095	-4.90514	tr|A0A180GAV6|A0A180GAV6_PUCT1;tr|A0A0C4F0M4|A0A0C4F0M4_PUCT1	tr|A0A180GAV6|A0A180GAV6_PUCT1 ATP-dependent RNA helicase uap56 OS=Puccinia triticina (isolate 1-1 / race 1 (BBBD)) GN=PTTG_06641 PE=4 SV=1;tr|A0A0C4F0M4|A0A0C4F0M4_PUCT1 Uncharacterized protein OS=Puccinia triticina (isolate 1-1 / race 1 (BBBD)) PE=4 SV=1	14	14	13	40	40	37.6	48.239	0	97.621	7439200000	72	1.59095	0.0173012	-4.90514	-1.43648	25.5331	24.7045	26.161	24.3919	25.1269	28.8431	31.6671	30.6618	30.7484	A0A180GAV6	1034735722	OAV89821.1	ATP-dependent RNA helicase uap56	+
4.11748	-4.90149	tr|A0A180G8T3|A0A180G8T3_PUCT1;tr|A0A180GVI7|A0A180GVI7_PUCT1;tr|A0A0C4ERV7|A0A0C4ERV7_PUCT1;tr|A0A0C4F7D7|A0A0C4F7D7_PUCT1;tr|A0A180FZF3|A0A180FZF3_PUCT1;tr|A0A180GFN5|A0A180GFN5_PUCT1;tr|A0A0C4FD82|A0A0C4FD82_PUCT1	tr|A0A180G8T3|A0A180G8T3_PUCT1 Uncharacterized protein OS=Puccinia triticina (isolate 1-1 / race 1 (BBBD)) GN=PTTG_29061 PE=3 SV=1;tr|A0A180GVI7|A0A180GVI7_PUCT1 Uncharacterized protein OS=Puccinia triticina (isolate 1-1 / race 1 (BBBD)) GN=PTTG_26262 PE=3	40	40	40	19.8	19.8	19.8	302.58	0	112.24	3374300000	75	4.11748	0.00901961	-4.90149	-2.13624	24.7437	26.3395	26.104	24.7265	25.6006	25.0265	30.3001	29.8179	29.94	A0A180G8T3	403169093	XP_003889657.1	fatty acid synthase subunit beta	+
3.03801	-4.88548	tr|A0A0C4DFI4|A0A0C4DFI4_PUCT1	tr|A0A0C4DFI4|A0A0C4DFI4_PUCT1 Cytochrome c OS=Puccinia triticina (isolate 1-1 / race 1 (BBBD)) GN=PTTG_03577 PE=3 SV=1	9	9	9	59.8	59.8	59.8	12.236	0	46.45	4866900000	56	3.03801	0.00911565	-4.88548	-1.91243	26.4343	26.6294	24.9314	26.4271	25.5462	24.5287	30.4728	30.2222	30.4635	A0A0C4DFI4	1034737965	OAV92018.1	cytochrome c	+
4.32813	-4.88024	tr|A0A0C4EQ66|A0A0C4EQ66_PUCT1;tr|A0A0C4F5V2|A0A0C4F5V2_PUCT1;tr|A0A180GR14|A0A180GR14_PUCT1;tr|A0A180G9H1|A0A180G9H1_PUCT1	tr|A0A0C4EQ66|A0A0C4EQ66_PUCT1 2-methylcitrate dehydratase OS=Puccinia triticina (isolate 1-1 / race 1 (BBBD)) GN=PTTG_08507 PE=4 SV=1;tr|A0A0C4F5V2|A0A0C4F5V2_PUCT1 Uncharacterized protein OS=Puccinia triticina (isolate 1-1 / race 1 (BBBD)) PE=4 SV=1	14	14	14	30.8	30.8	30.8	61.214	0	93.409	2891900000	35	4.32813	0.00929293	-4.88024	-2.16001	26.0969	25.9677	24.1749	24.8634	25.4066	24.5238	29.8794	29.7853	29.7699	A0A0C4EQ66	1034742697	OAV96697.1	2-methylcitrate dehydratase	+
3.3736	-4.87549	tr|A0A0C4ENR2|A0A0C4ENR2_PUCT1	tr|A0A0C4ENR2|A0A0C4ENR2_PUCT1 60S ribosomal protein L4-A OS=Puccinia triticina (isolate 1-1 / race 1 (BBBD)) GN=PTTG_02409 PE=4 SV=1	11	11	11	34.7	34.7	34.7	41.238	0	116.15	5356200000	69	3.3736	0.0104688	-4.87549	-1.98745	25.8124	26.5167	25.7822	25.6015	25.1515	26.5251	30.7144	30.2474	30.9428	A0A0C4ENR2	1034745066	OAV99052.1	60S ribosomal protein L4-A	+
4.1698	-4.86805	tr|A0A180GM15|A0A180GM15_PUCT1;tr|A0A0C4EJB1|A0A0C4EJB1_PUCT1;tr|A0A0C4ERG9|A0A0C4ERG9_PUCT1;tr|A0A0C4F999|A0A0C4F999_PUCT1	tr|A0A180GM15|A0A180GM15_PUCT1 Serine hydroxymethyltransferase OS=Puccinia triticina (isolate 1-1 / race 1 (BBBD)) GN=PTTG_00829 PE=3 SV=1;tr|A0A0C4EJB1|A0A0C4EJB1_PUCT1 Serine hydroxymethyltransferase OS=Puccinia triticina (isolate 1-1 / race 1 (BBBD)) PE	16	16	16	50.8	50.8	50.8	51.712	0	106.36	5539000000	58	4.1698	0.0102913	-4.86805	-2.13168	25.9224	26.0315	25.5872	25.8574	25.5164	25.4693	30.2525	30.9935	30.2013	A0A180GM15	1034739477	OAV93509.1	serine hydroxymethyltransferase	+
3.1746	-4.86369	tr|A0A0C4EZI4|A0A0C4EZI4_PUCT1	tr|A0A0C4EZI4|A0A0C4EZI4_PUCT1 Uncharacterized protein OS=Puccinia triticina (isolate 1-1 / race 1 (BBBD)) GN=PTTG_06243 PE=4 SV=1	10	10	10	55.4	55.4	55.4	19.427	0	214.61	6881200000	38	3.1746	0.00950355	-4.86369	-1.93866	25.6284	25.3623	25.7072	26.7561	25.599	25.5485	31.3335	30.2327	30.9285	A0A0C4EZI4	1139917464	GAV99593.1	DUF757-domain-containing protein	+
3.28485	-4.83627	tr|A0A180GVV7|A0A180GVV7_PUCT1;tr|A0A0C4DF11|A0A0C4DF11_PUCT1	tr|A0A180GVV7|A0A180GVV7_PUCT1 Uncharacterized protein OS=Puccinia triticina (isolate 1-1 / race 1 (BBBD)) GN=PTTG_09847 PE=4 SV=1;tr|A0A0C4DF11|A0A0C4DF11_PUCT1 Uncharacterized protein OS=Puccinia triticina (isolate 1-1 / race 1 (BBBD)) PE=4 SV=1	5	5	5	26.3	26.3	26.3	19.266	0	191.11	6925400000	67	3.28485	0.0100752	-4.83627	-1.95501	24.0397	26.2735	26.3047	26.4842	26.8429	25.317	30.8966	31.2656	30.9908	A0A180GVV7	331217596	XP_003321476.1	TdcF protein	+
2.92789	-4.81868	tr|A0A180GJJ1|A0A180GJJ1_PUCT1;tr|A0A0C4EMS2|A0A0C4EMS2_PUCT1	tr|A0A180GJJ1|A0A180GJJ1_PUCT1 Uncharacterized protein OS=Puccinia triticina (isolate 1-1 / race 1 (BBBD)) GN=PTTG_27503 PE=4 SV=1;tr|A0A0C4EMS2|A0A0C4EMS2_PUCT1 Uncharacterized protein OS=Puccinia triticina (isolate 1-1 / race 1 (BBBD)) PE=4 SV=1	8	8	8	36.6	36.6	36.6	18.876	0	46.032	4686300000	37	2.92789	0.00858974	-4.81868	-1.86446	25.8608	25.0398	25.2686	25.5189	25.1576	24.0861	30.3829	29.8168	29.0189	A0A180GJJ1	331244927	XP_003335102.1	kinesin family member C1	+
3.28887	-4.79395	tr|A0A180GZZ7|A0A180GZZ7_PUCT1;tr|A0A0C4EQS2|A0A0C4EQS2_PUCT1	tr|A0A180GZZ7|A0A180GZZ7_PUCT1 Uncharacterized protein OS=Puccinia triticina (isolate 1-1 / race 1 (BBBD)) GN=PTTG_03133 PE=4 SV=1;tr|A0A0C4EQS2|A0A0C4EQS2_PUCT1 Uncharacterized protein OS=Puccinia triticina (isolate 1-1 / race 1 (BBBD)) PE=4 SV=1	15	15	15	35	35	35	65.426	0	47.405	2266000000	39	3.28887	0.00964029	-4.79395	-1.94204	25.5846	24.5507	25.3937	24.0386	24.2834	25.5499	29.4066	29.4037	29.4435	A0A180GZZ7	1022848202	XP_016273315.1	protein of carbohydrate kinase, FGGY type family	+
3.8804	-4.78212	tr|A0A0C4ELS7|A0A0C4ELS7_PUCT1	tr|A0A0C4ELS7|A0A0C4ELS7_PUCT1 Peptidylprolyl isomerase OS=Puccinia triticina (isolate 1-1 / race 1 (BBBD)) GN=PTTG_01714 PE=4 SV=1	4	4	4	41	41	41	12.874	0	12.81	4807800000	27	3.8804	0.0118584	-4.78212	-2.05249	26.6765	25.4967	25.4852	25.7048	24.9849	25.3631	30.5575	30.1691	29.6724	A0A0C4ELS7	1034743494	OAV97489.1	FK506-binding protein 1	+
4.26779	-4.77993	tr|A0A0C4EK03|A0A0C4EK03_PUCT1	tr|A0A0C4EK03|A0A0C4EK03_PUCT1 Hsp70-like protein OS=Puccinia triticina (isolate 1-1 / race 1 (BBBD)) GN=PTTG_01076 PE=3 SV=1	11	10	10	21.4	20.2	20.2	73.625	0	103.4	4486400000	46	4.26779	0.01	-4.77993	-2.11212	25.4222	27.0027	25.3413	25.1005	25.4459	25.9783	30.2366	30.4145	30.2134	A0A0C4EK03	1034743783	OAV97776.1	hsp70-like protein	+
2.74276	-4.76696	tr|A0A0C4EK24|A0A0C4EK24_PUCT1	tr|A0A0C4EK24|A0A0C4EK24_PUCT1 Uncharacterized protein OS=Puccinia triticina (isolate 1-1 / race 1 (BBBD)) GN=PTTG_01097 PE=4 SV=1	7	7	7	48.4	48.4	48.4	22.688	0	15.72	1588600000	25	2.74276	0.00865497	-4.76696	-1.8009	25.5166	26.4325	25.6051	23.2897	25.3576	23.9056	28.5492	29.2371	29.0675	A0A0C4EK24	1034743756	OAV97749.1	hypothetical protein PTTG_01097	+
5.50483	-4.7562	tr|A0A0C4F5Q3|A0A0C4F5Q3_PUCT1	tr|A0A0C4F5Q3|A0A0C4F5Q3_PUCT1 Uncharacterized protein OS=Puccinia triticina (isolate 1-1 / race 1 (BBBD)) GN=PTTG_08454 PE=4 SV=1	9	9	9	25.7	25.7	25.7	46.865	0	45.462	2278200000	31	5.50483	0.0103371	-4.7562	-2.23511	26.9568	25.9548	25.1501	24.5709	24.8224	24.9061	29.6804	29.4463	29.4412	A0A0C4F5Q3	31087954	AAP42832.1	chitinase	+
3.71366	-4.73388	tr|A0A0C4F219|A0A0C4F219_PUCT1;tr|A0A0C4ET25|A0A0C4ET25_PUCT1;tr|A0A0C4F3F2|A0A0C4F3F2_PUCT1	tr|A0A0C4F219|A0A0C4F219_PUCT1 Glucose 1-dehydrogenase OS=Puccinia triticina (isolate 1-1 / race 1 (BBBD)) GN=PTTG_07140 PE=4 SV=1	7	7	7	31.8	31.8	31.8	30.274	0	44.57	1988000000	28	3.71366	0.0108943	-4.73388	-2.00581	24.9985	23.8605	24.8418	24.3857	24.4328	25.2188	29.1317	29.8863	29.2209	A0A0C4F219	1034737174	OAV91240.1	glucose 1-dehydrogenase	+
3.30309	-4.71632	tr|A0A180H4U5|A0A180H4U5_PUCT1;tr|A0A0C4F154|A0A0C4F154_PUCT1	tr|A0A180H4U5|A0A180H4U5_PUCT1 Uncharacterized protein OS=Puccinia triticina (isolate 1-1 / race 1 (BBBD)) GN=PTTG_06824 PE=3 SV=1;tr|A0A0C4F154|A0A0C4F154_PUCT1 Uncharacterized protein OS=Puccinia triticina (isolate 1-1 / race 1 (BBBD)) PE=3 SV=1	17	17	17	32.6	32.6	32.6	74.249	0	102.36	2944600000	52	3.30309	0.00930556	-4.71632	-1.9195	26.253	26.1562	26.1837	24.8941	24.2239	25.7804	29.5493	29.8109	29.6872	A0A180H4U5	403178353	XP_003336794.2	prolyl-tRNA synthetase	+
3.51381	-4.71407	tr|A0A180GCB3|A0A180GCB3_PUCT1;tr|A0A0C4F2L9|A0A0C4F2L9_PUCT1	tr|A0A180GCB3|A0A180GCB3_PUCT1 Lysine--tRNA ligase OS=Puccinia triticina (isolate 1-1 / race 1 (BBBD)) GN=PTTG_07340 PE=3 SV=1;tr|A0A0C4F2L9|A0A0C4F2L9_PUCT1 Lysine--tRNA ligase OS=Puccinia triticina (isolate 1-1 / race 1 (BBBD)) PE=3 SV=1	23	23	22	41	41	39.7	74.184	0	140.69	5266300000	92	3.51381	0.0101515	-4.71407	-1.9615	25.661	25.7671	26.6881	26.6303	25.8425	25.3124	30.6968	30.8299	30.4009	A0A180GCB3	913860378	KNZ53797.1	lysine--tRNA ligase	+
2.443	-4.70621	tr|A0A0C4EXA5|A0A0C4EXA5_PUCT1	tr|A0A0C4EXA5|A0A0C4EXA5_PUCT1 Glutamine synthetase OS=Puccinia triticina (isolate 1-1 / race 1 (BBBD)) GN=PTTG_05453 PE=3 SV=1	9	9	9	38	38	38	39.592	0	84.302	3554000000	35	2.443	0.0100213	-4.70621	-1.69977	27.1229	25.5749	25.0065	26.8114	24.4684	24.7177	29.9917	30.4016	29.7228	A0A0C4EXA5	1034741391	OAV95402.1	glutamine synthetase	+
3.39438	-4.65994	tr|A0A0C4EZ44|A0A0C4EZ44_PUCT1	tr|A0A0C4EZ44|A0A0C4EZ44_PUCT1 Uncharacterized protein OS=Puccinia triticina (isolate 1-1 / race 1 (BBBD)) GN=PTTG_06099 PE=4 SV=1	7	7	7	70	70	70	11.245	0	168.19	2960300000	22	3.39438	0.00924138	-4.65994	-1.9194	26.7774	27.6844	25.6596	25.235	24.4993	24.0828	28.9644	29.7913	29.0413	A0A0C4EZ44	331228013	XP_003326674.1	glutaredoxin 3	+
3.34221	-4.64515	tr|A0A180H029|A0A180H029_PUCT1;tr|A0A0C4DFB7|A0A0C4DFB7_PUCT1	tr|A0A180H029|A0A180H029_PUCT1 Uncharacterized protein OS=Puccinia triticina (isolate 1-1 / race 1 (BBBD)) GN=PTTG_01152 PE=4 SV=1;tr|A0A0C4DFB7|A0A0C4DFB7_PUCT1 Uncharacterized protein OS=Puccinia triticina (isolate 1-1 / race 1 (BBBD)) PE=4 SV=1	11	11	11	31.6	31.6	31.6	57.032	0	52.587	2295300000	32	3.34221	0.00899329	-4.64515	-1.90388	25.7932	26.3787	24.9525	23.9301	25.4386	24.7686	29.461	29.3379	29.2738	A0A180H029	1405426998	SCZ91122.1	BZ3501_MvSof-1269-A2-R1_Chr2-1g03791	+
3.52945	-4.63693	A0A1D5WVU0;C6YB61	tr|A0A1D5WVU0|A0A1D5WVU0_WHEAT Uncharacterized protein OS=Triticum aestivum PE=4 SV=1;tr|C6YB61|C6YB61_WHEAT Cytokinin oxidase (Fragment) OS=Triticum aestivum GN=ckx PE=4 SV=1	12	12	3	34	34	9.4	56.112	0	91.935	5132000000	52	3.52945	0.00943662	-4.63693	-1.93766	25.237	25.5364	25.3873	25.8089	25.7977	26.0477	30.1718	30.1036	31.2897	A0A1D5WVU0	1149785045	XP_020154743.1	cytokinin dehydrogenase 1-like	+
2.28799	-4.63237	tr|A0A180G7A5|A0A180G7A5_PUCT1	tr|A0A180G7A5|A0A180G7A5_PUCT1 Uncharacterized protein OS=Puccinia triticina (isolate 1-1 / race 1 (BBBD)) GN=PTTG_12625 PE=4 SV=1	11	11	11	39.9	39.9	39.9	36.022	0	76.592	4176100000	55	2.28799	0.0111731	-4.63237	-1.6343	25.832	26.5813	25.3345	26.126	23.9993	26.7518	30.1743	30.3443	30.2555	A0A180G7A5	751693072	KIM43056.1	glycoside hydrolase family 131 protein, partial	+
2.32212	-4.62843	tr|A0A180H4G4|A0A180H4G4_PUCT1;tr|A0A0C4EL47|A0A0C4EL47_PUCT1	tr|A0A180H4G4|A0A180H4G4_PUCT1 Proteasome subunit alpha type OS=Puccinia triticina (isolate 1-1 / race 1 (BBBD)) GN=PTTG_01480 PE=3 SV=1	11	10	10	48.6	44.9	44.9	27.06	0	137.65	4515000000	49	2.32212	0.0100971	-4.62843	-1.6437	26.7343	26.9876	25.5662	24.4427	27.0473	25.6679	30.8302	30.4592	29.7538	A0A180H4G4	1034745894	OAV99877.1	proteasome subunit alpha type-6	+
3.19362	-4.62721	tr|A0A0C4F5D7|A0A0C4F5D7_PUCT1;tr|A0A180GNV8|A0A180GNV8_PUCT1	tr|A0A0C4F5D7|A0A0C4F5D7_PUCT1 Coatomer subunit alpha OS=Puccinia triticina (isolate 1-1 / race 1 (BBBD)) PE=4 SV=1;tr|A0A180GNV8|A0A180GNV8_PUCT1 Coatomer subunit alpha OS=Puccinia triticina (isolate 1-1 / race 1 (BBBD)) GN=PTTG_08336 PE=4 SV=1	14	14	14	14.8	14.8	14.8	131.1	0	71.398	1295800000	22	3.19362	0.00864516	-4.62721	-1.86687	26.6345	26.9471	25.9844	24.8846	24.0434	23.4783	29.241	28.6449	28.402	A0A0C4F5D7	1034739966	OAV93992.1	coatomer protein complex, subunit alpha (xenin)	+
3.59844	-4.61781	tr|A0A180GCW1|A0A180GCW1_PUCT1;tr|A0A0C4F4S0|A0A0C4F4S0_PUCT1	tr|A0A180GCW1|A0A180GCW1_PUCT1 Proteasome subunit alpha type OS=Puccinia triticina (isolate 1-1 / race 1 (BBBD)) GN=PTTG_08110 PE=3 SV=1;tr|A0A0C4F4S0|A0A0C4F4S0_PUCT1 Proteasome endopeptidase complex OS=Puccinia triticina (isolate 1-1 / race 1 (BBBD)) PE=	8	8	8	34.8	34.8	34.8	28.077	0	57.092	2062400000	23	3.59844	0.00971014	-4.61781	-1.94364	26.2211	26.6774	25.3342	25.0077	23.9639	25.0817	29.2775	29.4952	29.134	A0A180GCW1	1034736456	OAV90537.1	20S proteasome subunit alpha 6	+
3.74486	-4.61508	tr|A0A180GSI0|A0A180GSI0_PUCT1;tr|A0A0C4EVJ7|A0A0C4EVJ7_PUCT1	tr|A0A180GSI0|A0A180GSI0_PUCT1 40S ribosomal protein S4 OS=Puccinia triticina (isolate 1-1 / race 1 (BBBD)) GN=PTTG_04832 PE=3 SV=1;tr|A0A0C4EVJ7|A0A0C4EVJ7_PUCT1 40S ribosomal protein S4 OS=Puccinia triticina (isolate 1-1 / race 1 (BBBD)) PE=3 SV=1	9	9	9	33.2	33.2	33.2	29.839	0	45.886	4249400000	47	3.74486	0.0103077	-4.61508	-1.96832	26.2939	25.3371	25.6377	25.2768	25.8038	24.8517	30.3307	29.6458	29.801	A0A180GSI0	1034741702	OAV95710.1	40S ribosomal protein S4-A	+
2.05453	-4.60626	tr|A0A180GQ53|A0A180GQ53_PUCT1;tr|A0A0C4ESJ8|A0A0C4ESJ8_PUCT1;tr|A0A180GQ10|A0A180GQ10_PUCT1	tr|A0A180GQ53|A0A180GQ53_PUCT1 Proteasome subunit alpha type OS=Puccinia triticina (isolate 1-1 / race 1 (BBBD)) GN=PTTG_03777 PE=3 SV=1;tr|A0A0C4ESJ8|A0A0C4ESJ8_PUCT1 Proteasome endopeptidase complex OS=Puccinia triticina (isolate 1-1 / race 1 (BBBD)) PE=	10	9	9	46.2	42.6	42.6	27.355	0	32.995	4483600000	23	2.05453	0.0132511	-4.60626	-1.55352	24.1864	25.4905	25.3469	25.247	23.0355	25.5206	29.9149	29.6029	28.1042	A0A180GQ53	1034740538	OAV94558.1	20S proteasome subunit alpha 7	+
2.99809	-4.59544	tr|A0A180G994|A0A180G994_PUCT1;tr|A0A0C4EY36|A0A0C4EY36_PUCT1	tr|A0A180G994|A0A180G994_PUCT1 Uncharacterized protein OS=Puccinia triticina (isolate 1-1 / race 1 (BBBD)) GN=PTTG_05735 PE=3 SV=1;tr|A0A0C4EY36|A0A0C4EY36_PUCT1 Uncharacterized protein OS=Puccinia triticina (isolate 1-1 / race 1 (BBBD)) PE=4 SV=1	12	12	10	22.7	22.7	18.8	65.287	0	74.185	3221400000	35	2.99809	0.00886228	-4.59544	-1.81328	26.8926	24.4621	26.2786	24.2562	25.8534	25.8325	29.7691	30.0279	29.9314	A0A180G994	599354806	XP_007403937.1	family 27 glycoside hydrolase	+
3.40074	-4.59229	tr|A0A180GVA1|A0A180GVA1_PUCT1;tr|A0A0C4F3J2|A0A0C4F3J2_PUCT1	tr|A0A180GVA1|A0A180GVA1_PUCT1 Proteasome subunit alpha type OS=Puccinia triticina (isolate 1-1 / race 1 (BBBD)) GN=PTTG_07672 PE=3 SV=1;tr|A0A0C4F3J2|A0A0C4F3J2_PUCT1 Proteasome endopeptidase complex OS=Puccinia triticina (isolate 1-1 / race 1 (BBBD)) PE=	10	10	10	53.6	53.6	53.6	26.894	0	301.98	3779400000	65	3.40074	0.00881579	-4.59229	-1.89763	25.0293	26.2957	26.8026	25.9292	25.7903	24.9738	30.7174	29.7122	30.0406	A0A180GVA1	1034742716	OAV96715.1	proteasome subunit alpha type-2	+
3.23818	-4.58169	tr|A0A180GC84|A0A180GC84_PUCT1	tr|A0A180GC84|A0A180GC84_PUCT1 Uncharacterized protein OS=Puccinia triticina (isolate 1-1 / race 1 (BBBD)) GN=PTTG_12601 PE=4 SV=1	4	4	4	28.1	28.1	28.1	14.702	0	42.118	3967900000	30	3.23818	0.00848101	-4.58169	-1.86136	24.2127	24.2432	26.4293	25.7797	25.7149	26.0286	30.951	30.7927	29.5245	A0A180GC84	1034736183	OAV90270.1	hypothetical protein PTTG_12601	+
5.104	-4.57858	tr|A0A180G6H2|A0A180G6H2_PUCT1;tr|A0A0C4F001|A0A0C4F001_PUCT1	tr|A0A180G6H2|A0A180G6H2_PUCT1 Uncharacterized protein OS=Puccinia triticina (isolate 1-1 / race 1 (BBBD)) GN=PTTG_06415 PE=4 SV=1;tr|A0A0C4F001|A0A0C4F001_PUCT1 Uncharacterized protein OS=Puccinia triticina (isolate 1-1 / race 1 (BBBD)) PE=4 SV=1	8	8	8	42.7	42.7	42.7	27.502	0	188.79	4260500000	55	5.104	0.0101923	-4.57858	-2.12439	26.0395	26.5914	25.789	25.6596	26.0689	25.8019	30.6175	30.3465	30.3023	A0A180G6H2	1023247311	KZT43068.1	alpha/beta-hydrolase	+
3.85057	-4.57841	tr|A0A180GAB6|A0A180GAB6_PUCT1	tr|A0A180GAB6|A0A180GAB6_PUCT1 Uncharacterized protein OS=Puccinia triticina (isolate 1-1 / race 1 (BBBD)) GN=PTTG_05241 PE=4 SV=1	21	21	3	26.5	26.5	3.9	127.29	0	156.34	3290800000	61	3.85057	0.0103876	-4.57841	-1.97225	25.4948	25.3692	25.2545	25.955	24.8759	25.6094	29.9679	30.1143	30.0933	A0A180GAB6	599424028	XP_007417205.1	zinc metalloprotease	+
3.76989	-4.56139	tr|A0A0C4EUQ7|A0A0C4EUQ7_PUCT1	tr|A0A0C4EUQ7|A0A0C4EUQ7_PUCT1 40S ribosomal protein S22 OS=Puccinia triticina (isolate 1-1 / race 1 (BBBD)) GN=PTTG_04538 PE=3 SV=1	6	6	6	55.8	55.8	55.8	14.817	0	195.07	5110000000	51	3.76989	0.01	-4.56139	-1.95289	24.8704	25.8314	25.3425	26.4996	25.5832	25.7281	30.6112	30.735	30.1488	A0A0C4EUQ7	331231000	XP_003328164.1	40S ribosomal protein S22	+
3.05774	-4.55521	tr|A0A0C4F2N4|A0A0C4F2N4_PUCT1	tr|A0A0C4F2N4|A0A0C4F2N4_PUCT1 Succinate--CoA ligase [ADP-forming] subunit alpha, mitochondrial OS=Puccinia triticina (isolate 1-1 / race 1 (BBBD)) GN=PTTG_07355 PE=3 SV=1	7	7	7	22.9	22.9	22.9	35.732	0	84.409	5100300000	44	3.05774	0.00891566	-4.55521	-1.81409	26.1301	25.6749	26.0507	25.1805	26.7794	26.5008	30.7193	30.9355	30.4715	A0A0C4F2N4	1034736218	OAV90304.1	succinyl-CoA ligase subunit alpha	+
4.15067	-4.55217	tr|A0A0C4ELW2|A0A0C4ELW2_PUCT1	tr|A0A0C4ELW2|A0A0C4ELW2_PUCT1 Aspartate aminotransferase OS=Puccinia triticina (isolate 1-1 / race 1 (BBBD)) PE=4 SV=1	13	12	1	39	37	2.9	44.853	0	51.235	2724700000	32	4.15067	0.0109836	-4.55217	-2.00692	26.0712	25.2306	25.0272	25.5291	24.7735	25.3103	29.5589	29.6671	30.0434	A0A0C4ELW2	1034733550	OAV87809.1	aspartate aminotransferase, mitochondrial	+
2.7406	-4.5484	tr|A0A180GYX1|A0A180GYX1_PUCT1;tr|A0A0C4EK35|A0A0C4EK35_PUCT1	tr|A0A180GYX1|A0A180GYX1_PUCT1 Uncharacterized protein OS=Puccinia triticina (isolate 1-1 / race 1 (BBBD)) GN=PTTG_01108 PE=4 SV=1;tr|A0A0C4EK35|A0A0C4EK35_PUCT1 Uncharacterized protein OS=Puccinia triticina (isolate 1-1 / race 1 (BBBD)) PE=4 SV=1	11	11	11	32.3	32.3	32.3	52.487	0	106.36	3094900000	39	2.7406	0.00871739	-4.5484	-1.73726	25.2385	27.6308	27.045	26.051	24.1903	25.6711	30.237	29.3977	29.9228	A0A180GYX1	588259189	XP_006958748.1	DnaJ-domain-containing protein	+
3.33518	-4.53226	tr|A0A0C4F881|A0A0C4F881_PUCT1	tr|A0A0C4F881|A0A0C4F881_PUCT1 Pyridoxine biosynthesis protein PDX1 OS=Puccinia triticina (isolate 1-1 / race 1 (BBBD)) GN=PTTG_09373 PE=3 SV=1	10	7	7	39.4	30.6	30.6	34.631	0	34.145	2838700000	30	3.33518	0.00853503	-4.53226	-1.86441	25.4301	26.5251	24.5287	25.037	26.1222	24.7024	29.731	29.8825	29.8449	A0A0C4F881	1034734777	OAV88907.1	pyridoxine biosynthesis protein PDX1	+
3.78299	-4.52214	tr|A0A180GUT5|A0A180GUT5_PUCT1;tr|A0A0C4EJT4|A0A0C4EJT4_PUCT1	tr|A0A180GUT5|A0A180GUT5_PUCT1 Uncharacterized protein OS=Puccinia triticina (isolate 1-1 / race 1 (BBBD)) GN=PTTG_01005 PE=3 SV=1;tr|A0A0C4EJT4|A0A0C4EJT4_PUCT1 Uncharacterized protein OS=Puccinia triticina (isolate 1-1 / race 1 (BBBD)) PE=4 SV=1	20	20	20	28.4	28.4	28.4	116.86	0	151.99	3085600000	63	3.78299	0.00957143	-4.52214	-1.9406	25.6055	26.8915	26.4539	25.8491	25.3075	24.7106	29.7529	29.8204	29.8603	A0A180GUT5	403166235	XP_003326111.2	ubiquitin-activating enzyme E1	+
3.61008	-4.5165	tr|A0A180G7E7|A0A180G7E7_PUCT1;tr|A0A0C4EL68|A0A0C4EL68_PUCT1	tr|A0A180G7E7|A0A180G7E7_PUCT1 Uncharacterized protein OS=Puccinia triticina (isolate 1-1 / race 1 (BBBD)) GN=PTTG_01502 PE=4 SV=1;tr|A0A0C4EL68|A0A0C4EL68_PUCT1 Uncharacterized protein OS=Puccinia triticina (isolate 1-1 / race 1 (BBBD)) PE=4 SV=1	9	9	9	18	18	18	61.416	0	69.219	4153200000	38	3.61008	0.00905405	-4.5165	-1.90964	24.1258	25.4783	26.2098	25.3519	25.6306	26.5484	30.3922	30.4287	30.2595	A0A180G7E7	1240235410	PAV18866.1	conserved fungal	+
3.58542	-4.51229	tr|A0A180GSW6|A0A180GSW6_PUCT1;tr|A0A0C4ETP2|A0A0C4ETP2_PUCT1;tr|A0A180GS39|A0A180GS39_PUCT1;tr|A0A180GSE1|A0A180GSE1_PUCT1;tr|A0A0C4ETN8|A0A0C4ETN8_PUCT1	tr|A0A180GSW6|A0A180GSW6_PUCT1 Uncharacterized protein OS=Puccinia triticina (isolate 1-1 / race 1 (BBBD)) GN=PTTG_04171 PE=4 SV=1;tr|A0A0C4ETP2|A0A0C4ETP2_PUCT1 Uncharacterized protein OS=Puccinia triticina (isolate 1-1 / race 1 (BBBD)) PE=4 SV=1	13	13	13	41.1	41.1	41.1	63.045	0	119.62	3185400000	63	3.58542	0.00893333	-4.51229	-1.90384	25.5203	24.9379	24.054	25.6838	24.8217	25.7983	29.7926	30.3527	29.6954	A0A180GSW6	403168093	XP_003327794.2	myo-inositol-1-phosphate synthase	+
4.01036	-4.49139	tr|A0A180GYT3|A0A180GYT3_PUCT1;tr|A0A0C4EHJ2|A0A0C4EHJ2_PUCT1	tr|A0A180GYT3|A0A180GYT3_PUCT1 Uncharacterized protein OS=Puccinia triticina (isolate 1-1 / race 1 (BBBD)) GN=PTTG_00208 PE=4 SV=1;tr|A0A0C4EHJ2|A0A0C4EHJ2_PUCT1 Uncharacterized protein OS=Puccinia triticina (isolate 1-1 / race 1 (BBBD)) PE=4 SV=1	21	21	21	26.8	26.8	26.8	121.04	0	172.32	2605500000	66	4.01036	0.010229	-4.49139	-1.9637	25.836	26.2516	26.6066	25.6397	25.0883	24.8004	29.9514	29.4542	29.5969	A0A180GYT3	1183450680	ORY74783.1	P-loop containing nucleoside triphosphate hydrolase protein	+
3.2954	-4.48045	tr|A0A0C4F9E4|A0A0C4F9E4_PUCT1	tr|A0A0C4F9E4|A0A0C4F9E4_PUCT1 Uncharacterized protein OS=Puccinia triticina (isolate 1-1 / race 1 (BBBD)) GN=PTTG_09820 PE=4 SV=1	9	9	9	55.2	55.2	55.2	28.816	0	111.81	3354700000	47	3.2954	0.0082716	-4.48045	-1.83912	24.1584	26.2328	26.3903	25.0411	26.1688	25.2244	30.3075	30.1207	29.4476	A0A0C4F9E4	331217081	XP_003321219.1	60S ribosomal protein L7	+
2.86084	-4.47821	tr|A0A180G327|A0A180G327_PUCT1;tr|A0A0C4EPB2|A0A0C4EPB2_PUCT1	tr|A0A180G327|A0A180G327_PUCT1 Triosephosphate isomerase OS=Puccinia triticina (isolate 1-1 / race 1 (BBBD)) GN=PTTG_02613 PE=3 SV=1;tr|A0A0C4EPB2|A0A0C4EPB2_PUCT1 Triosephosphate isomerase OS=Puccinia triticina (isolate 1-1 / race 1 (BBBD)) PE=3 SV=1	12	12	12	65.5	65.5	65.5	27.672	0	216.73	16841000000	139	2.86084	0.00813187	-4.47821	-1.74543	27.1991	29.1581	30.7996	28.1734	26.5116	27.7774	32.2454	32.2102	31.4413	A0A180G327	1034732100	OAV86849.1	triosephosphate isomerase	+
2.52977	-4.46752	tr|A0A180GVT4|A0A180GVT4_PUCT1;tr|A0A0C4EMY6|A0A0C4EMY6_PUCT1;tr|A0A180FZW5|A0A180FZW5_PUCT1;tr|A0A180FZN9|A0A180FZN9_PUCT1	tr|A0A180GVT4|A0A180GVT4_PUCT1 ATP-citrate synthase OS=Puccinia triticina (isolate 1-1 / race 1 (BBBD)) GN=PTTG_02126 PE=3 SV=1;tr|A0A0C4EMY6|A0A0C4EMY6_PUCT1 Uncharacterized protein OS=Puccinia triticina (isolate 1-1 / race 1 (BBBD)) PE=4 SV=1	20	20	20	22.7	22.7	22.7	123.89	0	82.277	2688500000	41	2.52977	0.0104	-4.46752	-1.65999	25.0398	26.2652	25.283	24.7837	26.1379	24.4222	30.1466	29.9137	28.6862	A0A180GVT4	1034742099	OAV96103.1	ATP citrate (Pro-S)-lyase	+
4.44539	-4.46656	tr|A0A0C4F4L6|A0A0C4F4L6_PUCT1	tr|A0A0C4F4L6|A0A0C4F4L6_PUCT1 Large subunit ribosomal protein L5e OS=Puccinia triticina (isolate 1-1 / race 1 (BBBD)) GN=PTTG_08056 PE=3 SV=1	10	10	10	46.8	46.8	46.8	33.588	0	135.35	4548600000	36	4.44539	0.0111667	-4.46656	-2.01038	24.7251	24.9027	25.2234	26.478	25.7604	25.9004	30.4935	30.4723	30.5726	A0A0C4F4L6	1034746178	OAW00162.1	large subunit ribosomal protein L5e	+
5.01865	-4.4645	tr|A0A180GMS2|A0A180GMS2_PUCT1;tr|A0A0C4F105|A0A0C4F105_PUCT1	tr|A0A180GMS2|A0A180GMS2_PUCT1 Importin subunit alpha OS=Puccinia triticina (isolate 1-1 / race 1 (BBBD)) GN=PTTG_06775 PE=3 SV=1;tr|A0A0C4F105|A0A0C4F105_PUCT1 Importin subunit alpha OS=Puccinia triticina (isolate 1-1 / race 1 (BBBD)) PE=3 SV=1	9	9	9	25.9	25.9	25.9	60.421	0	172.19	1763000000	33	5.01865	0.0120721	-4.4645	-2.06782	25.7894	26.1403	25.8397	24.7586	24.83	24.7243	29.4676	29.2999	28.939	A0A180GMS2	913853711	KNZ50533.1	importin subunit alpha	+
3.64267	-4.46249	tr|A0A180H2R5|A0A180H2R5_PUCT1;tr|A0A180H2T8|A0A180H2T8_PUCT1;tr|A0A0C4EYA2|A0A0C4EYA2_PUCT1	tr|A0A180H2R5|A0A180H2R5_PUCT1 Protein BMH2 OS=Puccinia triticina (isolate 1-1 / race 1 (BBBD)) GN=PTTG_05801 PE=3 SV=1;tr|A0A180H2T8|A0A180H2T8_PUCT1 Protein BMH2, variant OS=Puccinia triticina (isolate 1-1 / race 1 (BBBD)) GN=PTTG_05801 PE=3 SV=1;tr|A0A0	23	19	16	72	66.7	55.7	29.33	0	323.31	76634000000	282	3.64267	0.00875817	-4.46249	-1.89579	30.4198	26.8044	26.2234	29.7722	29.5573	30.48	34.8266	34.1112	34.2592	A0A180H2R5	1034744931	OAV98918.1	protein BMH2	+
4.66927	-4.45192	tr|A0A0C4EJM3|A0A0C4EJM3_PUCT1;W5I3L0	tr|A0A0C4EJM3|A0A0C4EJM3_PUCT1 60S ribosomal protein OS=Puccinia triticina (isolate 1-1 / race 1 (BBBD)) GN=PTTG_00944 PE=3 SV=1	3	3	3	38.5	38.5	38.5	11.714	0	49.969	2638500000	26	4.66927	0.0115517	-4.45192	-2.02902	26.6489	26.2088	26.1536	25.7146	25.1351	25.1583	29.8228	29.7035	29.8375	A0A0C4EJM3	331228448	XP_003326891.1	60S ribosomal protein L30	+
2.85669	-4.43691	tr|A0A0C4ELW0|A0A0C4ELW0_PUCT1	tr|A0A0C4ELW0|A0A0C4ELW0_PUCT1 Eukaryotic translation initiation factor 3 subunit B OS=Puccinia triticina (isolate 1-1 / race 1 (BBBD)) GN=PRT1 PE=3 SV=1	11	11	1	23.1	23.1	2.6	83.422	0	102.14	1499100000	31	2.85669	0.00867027	-4.43691	-1.7319	24.737	25.6003	25.5775	24.3397	23.4997	25.4205	29.0125	28.7384	28.8198	A0A0C4ELW0	403171926	XP_003331107.2	translation initiation factor eIF-3 subunit 9	+
4.82437	-4.43389	tr|A0A0C4EJJ3|A0A0C4EJJ3_PUCT1	tr|A0A0C4EJJ3|A0A0C4EJJ3_PUCT1 Tubulin-specific chaperone A OS=Puccinia triticina (isolate 1-1 / race 1 (BBBD)) GN=PTTG_00911 PE=3 SV=1	7	7	7	67	67	67	13.168	0	130.37	3073100000	27	4.82437	0.0116522	-4.43389	-2.03695	26.3048	23.8148	25.3806	25.5564	25.7912	25.3729	29.9201	30.2608	29.8412	A0A0C4EJJ3	1034739269	OAV93303.1	tubulin binding cofactor A	+
5.32107	-4.41242	tr|A0A180GI78|A0A180GI78_PUCT1;tr|A0A0C4EN76|A0A0C4EN76_PUCT1	tr|A0A180GI78|A0A180GI78_PUCT1 Uncharacterized protein OS=Puccinia triticina (isolate 1-1 / race 1 (BBBD)) GN=PTTG_02217 PE=4 SV=1;tr|A0A0C4EN76|A0A0C4EN76_PUCT1 Uncharacterized protein OS=Puccinia triticina (isolate 1-1 / race 1 (BBBD)) PE=4 SV=1	11	11	11	41.3	41.3	41.3	35.489	0	60.484	1355200000	22	5.32107	0.0121818	-4.41242	-2.06963	26.3418	26.0042	26.7108	24.4751	24.2287	24.1914	28.5564	28.8911	28.685	A0A180GI78	757382426	KIR87772.1	cytoplasmic protein	+
3.16374	-4.4017	tr|A0A0C4EJR8|A0A0C4EJR8_PUCT1	tr|A0A0C4EJR8|A0A0C4EJR8_PUCT1 Uncharacterized protein OS=Puccinia triticina (isolate 1-1 / race 1 (BBBD)) GN=PTTG_00989 PE=3 SV=1	5	5	5	37.3	37.3	37.3	18.489	0	30.427	1817900000	20	3.16374	0.00845714	-4.4017	-1.7868	25.6324	25.2912	24.8599	24.0649	25.3311	25.4394	29.6166	29.1363	29.2876	A0A0C4EJR8	331226950	XP_003326144.1	40S ribosomal protein S16	+
3.09287	-4.38676	tr|A0A0C4F3S8|A0A0C4F3S8_PUCT1	tr|A0A0C4F3S8|A0A0C4F3S8_PUCT1 Uncharacterized protein OS=Puccinia triticina (isolate 1-1 / race 1 (BBBD)) PE=4 SV=1	10	10	4	25.1	25.1	7.8	59.194	0	56.837	2726400000	37	3.09287	0.00826816	-4.38676	-1.76753	25.4876	25.6753	25.8653	26.2632	24.6622	25.0628	29.7611	29.6625	29.7248	A0A0C4F3S8	331240883	XP_003333091.1	bleomycin hydrolase	+
3.57151	-4.38166	tr|A0A0C4EM26|A0A0C4EM26_PUCT1;D4P8R8;tr|A0A180H0K4|A0A180H0K4_PUCT1;W5FDK1	tr|A0A0C4EM26|A0A0C4EM26_PUCT1 Uncharacterized protein OS=Puccinia triticina (isolate 1-1 / race 1 (BBBD)) PE=4 SV=1;tr|D4P8R8|D4P8R8_WHEAT Calmodulin OS=Triticum aestivum GN=CaM5 PE=2 SV=1;tr|A0A180H0K4|A0A180H0K4_PUCT1 Uncharacterized protein OS=Puccinia	11	8	8	70.5	59.7	59.7	16.736	0	187.43	3752000000	40	3.57151	0.00842767	-4.38166	-1.8548	24.9855	26.7285	25.4704	25.6882	26.1199	25.179	30.0064	30.4763	29.6494	A0A0C4EM26	331233853	XP_003329587.1	calmodulin	+
2.43094	-4.37389	tr|A0A0C4DF98|A0A0C4DF98_PUCT1;tr|A0A180GC28|A0A180GC28_PUCT1	tr|A0A0C4DF98|A0A0C4DF98_PUCT1 Proteasome subunit alpha type OS=Puccinia triticina (isolate 1-1 / race 1 (BBBD)) PE=3 SV=1;tr|A0A180GC28|A0A180GC28_PUCT1 Proteasome endopeptidase complex OS=Puccinia triticina (isolate 1-1 / race 1 (BBBD)) GN=PTTG_07948 PE=	12	12	11	55.3	55.3	52.2	31.956	0	189.26	3284900000	35	2.43094	0.0108598	-4.37389	-1.60813	26.2238	26.495	25.7173	26.2802	23.8495	25.4242	29.7656	29.5042	29.4058	A0A0C4DF98	403160142	XP_003320696.2	20S proteasome subunit alpha 3	+
3.8723	-4.36448	tr|A0A180GTY3|A0A180GTY3_PUCT1;tr|A0A0C4ENG7|A0A0C4ENG7_PUCT1	tr|A0A180GTY3|A0A180GTY3_PUCT1 Phosphotransferase OS=Puccinia triticina (isolate 1-1 / race 1 (BBBD)) GN=PTTG_02313 PE=3 SV=1;tr|A0A0C4ENG7|A0A0C4ENG7_PUCT1 Phosphotransferase OS=Puccinia triticina (isolate 1-1 / race 1 (BBBD)) PE=3 SV=1	9	9	9	26.2	26.2	26.2	57.928	0	166.95	2388900000	26	3.8723	0.0087013	-4.36448	-1.89552	26.9745	25.8409	26.3632	24.9813	25.748	24.8399	29.7694	29.4136	29.4796	A0A180GTY3	1034742007	OAV96011.1	hexokinase	+
3.1508	-4.3522	tr|A0A0C4EHC6|A0A0C4EHC6_PUCT1;tr|A0A0C4FDU0|A0A0C4FDU0_PUCT1	tr|A0A0C4EHC6|A0A0C4EHC6_PUCT1 60S ribosomal protein L20 OS=Puccinia triticina (isolate 1-1 / race 1 (BBBD)) GN=PTTG_00142 PE=3 SV=1	5	5	5	29.7	29.7	29.7	20.472	0	18.046	1974600000	15	3.1508	0.00831461	-4.3522	-1.7679	26.8576	25.5085	24.5161	24.4551	24.8672	25.0725	29.8124	28.3588	29.2802	A0A0C4EHC6	1034724239	OAV85110.1	60S ribosomal protein L20	+
2.20233	-4.34932	tr|A0A180GQE1|A0A180GQE1_PUCT1;tr|A0A0C4EWF3|A0A0C4EWF3_PUCT1	tr|A0A180GQE1|A0A180GQE1_PUCT1 Arginyl-tRNA synthetase OS=Puccinia triticina (isolate 1-1 / race 1 (BBBD)) GN=PTTG_05148 PE=3 SV=1;tr|A0A0C4EWF3|A0A0C4EWF3_PUCT1 Uncharacterized protein OS=Puccinia triticina (isolate 1-1 / race 1 (BBBD)) PE=3 SV=1	19	19	19	43.9	43.9	43.9	71.967	0	205.48	5478900000	45	2.20233	0.0154061	-4.34932	-1.53814	25.8917	26.5304	27.2075	27.3746	25.5754	25.7292	30.9066	31.3993	29.4212	A0A180GQE1	1034740628	OAV94648.1	arginyl-tRNA synthetase	+
4.88239	-4.344	tr|A0A0C4EIX2|A0A0C4EIX2_PUCT1	tr|A0A0C4EIX2|A0A0C4EIX2_PUCT1 40S ribosomal protein S3 OS=Puccinia triticina (isolate 1-1 / race 1 (BBBD)) GN=PTTG_00689 PE=4 SV=1	9	9	9	43.4	43.4	43.4	29.312	0	268.54	3352200000	42	4.88239	0.0108065	-4.344	-2.00422	25.7789	26.8572	25.2841	25.6637	25.4916	25.361	30.0968	29.8487	29.6027	A0A0C4EIX2	1034734003	OAV88186.1	40S ribosomal protein S3	+
2.68877	-4.29631	tr|A0A180GX40|A0A180GX40_PUCT1	tr|A0A180GX40|A0A180GX40_PUCT1 Uncharacterized protein OS=Puccinia triticina (isolate 1-1 / race 1 (BBBD)) GN=PTTG_26127 PE=4 SV=1	4	4	4	24.8	24.8	24.8	17.757	0	27.462	2223600000	13	2.68877	0.0101961	-4.29631	-1.65072	25.1871	26.6495	25.9488	24.933	25.525	23.6853	28.5299	29.4366	29.0657	A0A180GX40	599367078	XP_007406221.1	putative protease inhibitor	+
3.59826	-4.27232	tr|A0A0C4EYL0|A0A0C4EYL0_PUCT1;tr|A0A180GWX7|A0A180GWX7_PUCT1	tr|A0A0C4EYL0|A0A0C4EYL0_PUCT1 Uncharacterized protein OS=Puccinia triticina (isolate 1-1 / race 1 (BBBD)) PE=4 SV=1;tr|A0A180GWX7|A0A180GWX7_PUCT1 Uncharacterized protein OS=Puccinia triticina (isolate 1-1 / race 1 (BBBD)) GN=PTTG_05910 PE=4 SV=1	2	2	2	15.8	15.8	15.8	19.26	0	59.15	2650900000	17	3.59826	0.00907975	-4.27232	-1.81973	26.0181	25.8346	27.1565	25.1697	26.1468	25.691	30.3214	29.8763	29.6268	A0A0C4EYL0	597971353	XP_007360923.1	Osmotin thaumatin-like protein	+
3.83157	-4.27029	tr|A0A0C4F2S7|A0A0C4F2S7_PUCT1;tr|A0A180GHN3|A0A180GHN3_PUCT1;tr|A0A180GVC4|A0A180GVC4_PUCT1;tr|A0A0C4EVE6|A0A0C4EVE6_PUCT1	tr|A0A0C4F2S7|A0A0C4F2S7_PUCT1 Uncharacterized protein OS=Puccinia triticina (isolate 1-1 / race 1 (BBBD)) PE=4 SV=1;tr|A0A180GHN3|A0A180GHN3_PUCT1 Uncharacterized protein OS=Puccinia triticina (isolate 1-1 / race 1 (BBBD)) GN=PTTG_07398 PE=4 SV=1	5	5	5	27.9	27.9	27.9	23.191	0	21.201	3872500000	24	3.83157	0.008375	-4.27029	-1.85412	26.0425	25.2668	23.9593	25.0691	25.2339	25.3999	29.0938	30.0589	29.3611	A0A0C4F2S7	599384037	XP_007409268.1	thaumatin-like protein	+
4.25877	-4.25256	tr|A0A180GXU5|A0A180GXU5_PUCT1	tr|A0A180GXU5|A0A180GXU5_PUCT1 Threonyl-tRNA synthetase OS=Puccinia triticina (isolate 1-1 / race 1 (BBBD)) GN=PTTG_03528 PE=3 SV=1	28	27	6	42.9	41.7	7.6	87.729	0	78.871	4436100000	70	4.25877	0.00887417	-4.25256	-1.90246	26.0472	25.141	25.7046	25.8513	26.6352	26.0868	30.4026	30.5195	30.4089	A0A180GXU5	1034742824	OAV96823.1	threonyl-tRNA synthetase	+
3.31867	-4.24302	tr|A0A180GPK0|A0A180GPK0_PUCT1;tr|A0A0C4ESN6|A0A0C4ESN6_PUCT1	tr|A0A180GPK0|A0A180GPK0_PUCT1 Uncharacterized protein OS=Puccinia triticina (isolate 1-1 / race 1 (BBBD)) GN=PTTG_03815 PE=3 SV=1;tr|A0A0C4ESN6|A0A0C4ESN6_PUCT1 Uncharacterized protein OS=Puccinia triticina (isolate 1-1 / race 1 (BBBD)) PE=3 SV=1	3	3	3	70.4	70.4	70.4	10.931	0	168.98	2284300000	21	3.31867	0.00822222	-4.24302	-1.76249	24.1557	24.9563	25.1272	25.8295	24.8211	26.1595	29.9595	29.7435	29.8362	A0A180GPK0	403174925	XP_003333826.2	60S acidic ribosomal protein P1	+
2.32193	-4.20121	A0A1D5XTC3	tr|A0A1D5XTC3|A0A1D5XTC3_WHEAT Uncharacterized protein OS=Triticum aestivum PE=4 SV=1	5	3	3	34.4	27.9	27.9	19	0	92.663	6920400000	30	2.32193	0.0152069	-4.20121	-1.53293	28.5039	24.7934	27.5523	25.4971	24.5181	26.49	28.8024	29.8978	30.4087	A0A1D5XTC3
4.63019	-4.18852	tr|A0A0C4EQV1|A0A0C4EQV1_PUCT1;C1K5C0	tr|A0A0C4EQV1|A0A0C4EQV1_PUCT1 Glutathione peroxidase OS=Puccinia triticina (isolate 1-1 / race 1 (BBBD)) GN=PTTG_03162 PE=3 SV=1	5	5	5	28.8	28.8	28.8	20.588	0	32.82	2073900000	16	4.63019	0.00917808	-4.18852	-1.91535	25.9948	25.3557	25.6216	25.4641	25.1122	24.9266	29.3998	29.5039	29.1647	A0A0C4EQV1	403164814	XP_003324887.2	glutathione peroxidase	+
2.42717	-4.17388	tr|A0A0C4ERW8|A0A0C4ERW8_PUCT1	tr|A0A0C4ERW8|A0A0C4ERW8_PUCT1 Proteasome subunit alpha type OS=Puccinia triticina (isolate 1-1 / race 1 (BBBD)) GN=PTTG_03538 PE=3 SV=1	9	7	7	43.5	35.1	35.1	28.635	0	77.419	2224100000	36	2.42717	0.013193	-4.17388	-1.55245	24.4208	24.8824	25.1739	24.6425	26.7684	24.811	29.7147	29.6265	29.4023	A0A0C4ERW8	1034742814	OAV96813.1	proteasome subunit alpha type-5	+
3.81865	-4.15309	tr|A0A0C4END7|A0A0C4END7_PUCT1;tr|A0A0C4F159|A0A0C4F159_PUCT1	tr|A0A0C4END7|A0A0C4END7_PUCT1 Carbamoyl-phosphate synthase arginine-specific large chain OS=Puccinia triticina (isolate 1-1 / race 1 (BBBD)) GN=PTTG_02278 PE=4 SV=1	24	24	23	31.3	31.3	30.6	130.13	0	250.65	2690300000	56	3.81865	0.00880952	-4.15309	-1.80801	25.4535	25.4245	25.4948	25.8097	25.2665	24.7863	29.4964	29.3978	29.4275	A0A0C4END7	1034742046	OAV96050.1	carbamoyl-phosphate synthase arginine-specific large chain	+
3.00106	-4.14233	tr|A0A180H359|A0A180H359_PUCT1	tr|A0A180H359|A0A180H359_PUCT1 Uncharacterized protein OS=Puccinia triticina (isolate 1-1 / race 1 (BBBD)) GN=PTTG_25377 PE=4 SV=1	1	1	1	20.4	20.4	20.4	10.335	0	107.22	1274100000	23	3.00106	0.0105584	-4.14233	-1.66977	23.2724	24.7022	24.9045	24.7068	24.7022	23.7175	28.5708	29.0969	27.8858	A0A180H359	1034745445	OAV99430.1	hypothetical protein PTTG_25377	+
3.75148	-4.14062	tr|A0A180GK88|A0A180GK88_PUCT1;tr|A0A0C4EXR2|A0A0C4EXR2_PUCT1	tr|A0A180GK88|A0A180GK88_PUCT1 Uncharacterized protein OS=Puccinia triticina (isolate 1-1 / race 1 (BBBD)) GN=PTTG_05611 PE=4 SV=1;tr|A0A0C4EXR2|A0A0C4EXR2_PUCT1 Uncharacterized protein OS=Puccinia triticina (isolate 1-1 / race 1 (BBBD)) PE=4 SV=1	14	14	14	28.8	28.8	28.8	93.624	0	323.31	1929200000	59	3.75148	0.00855491	-4.14062	-1.79399	25.2164	24.8986	27.6271	25.0973	24.8587	25.2003	29.751	29.0558	28.7714	A0A180GK88	1183461968	ORY85996.1	armadillo-type protein	+
4.19736	-4.12368	W5BQF4	tr|W5BQF4|W5BQF4_WHEAT Lactoylglutathione lyase OS=Triticum aestivum PE=3 SV=1	12	1	1	51.7	7.4	7.4	26.534	0	97.36	2237900000	7	4.19736	0.00832298	-4.12368	-1.84384	25.1473	26.4503	24.8509	25.9933	25.2612	25.4402	29.6346	29.5746	29.8565	W5BQF4
3.08322	-4.12022	tr|A0A0C4DFJ3|A0A0C4DFJ3_PUCT1	tr|A0A0C4DFJ3|A0A0C4DFJ3_PUCT1 Uncharacterized protein OS=Puccinia triticina (isolate 1-1 / race 1 (BBBD)) GN=PTTG_08898 PE=3 SV=1	6	6	6	79.8	79.8	79.8	12.431	0	57.566	2769200000	38	3.08322	0.0100513	-4.12022	-1.67815	25.1355	26.5491	26.3737	24.7261	25.5262	25.9953	29.7434	29.8539	29.0111	A0A0C4DFJ3	1317363681	PKY47709.1	cytochrome b5	+
3.88868	-4.11303	tr|A0A180GHH2|A0A180GHH2_PUCT1;tr|A0A0C4F2U5|A0A0C4F2U5_PUCT1;tr|A0A180GY73|A0A180GY73_PUCT1	tr|A0A180GHH2|A0A180GHH2_PUCT1 6-phosphogluconolactonase OS=Puccinia triticina (isolate 1-1 / race 1 (BBBD)) GN=PTTG_07416 PE=4 SV=1;tr|A0A0C4F2U5|A0A0C4F2U5_PUCT1 Uncharacterized protein OS=Puccinia triticina (isolate 1-1 / race 1 (BBBD)) PE=4 SV=1	7	7	7	45.5	45.5	45.5	28.993	0	27.413	1763000000	36	3.88868	0.00870588	-4.11303	-1.80208	25.6218	26.4457	25.1507	24.795	25.0262	25.4045	29.2307	29.5454	28.7886	A0A180GHH2	1034737865	OAV91919.1	6-phosphogluconolactonase	+
3.49854	-4.10644	tr|A0A180GSX8|A0A180GSX8_PUCT1;tr|A0A180GTJ0|A0A180GTJ0_PUCT1	tr|A0A180GSX8|A0A180GSX8_PUCT1 Uncharacterized protein OS=Puccinia triticina (isolate 1-1 / race 1 (BBBD)) GN=PTTG_12633 PE=4 SV=1;tr|A0A180GTJ0|A0A180GTJ0_PUCT1 Uncharacterized protein OS=Puccinia triticina (isolate 1-1 / race 1 (BBBD)) GN=PTTG_12633 PE=4	7	7	7	23.6	23.6	23.6	35.072	0	13.078	1553400000	18	3.49854	0.00808743	-4.10644	-1.74409	25.3537	25.4417	26.3693	24.5034	24.3551	25.3483	29.1074	28.902	28.5166	A0A180GSX8	1358973177	PRQ73958.1	Activator of Hsp90 ATPase	+
3.13494	-4.09639	tr|A0A180GGI7|A0A180GGI7_PUCT1;tr|A0A0C4ES54|A0A0C4ES54_PUCT1	tr|A0A180GGI7|A0A180GGI7_PUCT1 NAD-specific glutamate dehydrogenase OS=Puccinia triticina (isolate 1-1 / race 1 (BBBD)) GN=PTTG_03628 PE=3 SV=1;tr|A0A0C4ES54|A0A0C4ES54_PUCT1 NAD-specific glutamate dehydrogenase OS=Puccinia triticina (isolate 1-1 / race 1	23	23	23	35.7	35.7	35.7	116.98	0	229.51	3183800000	68	3.13494	0.0101031	-4.09639	-1.67968	25.9577	26.5522	26.014	24.9618	25.6426	26.419	29.571	29.7441	29.9975	A0A180GGI7	331240138	XP_003332720.1	glutamate dehydrogenase	+
3.18495	-4.08418	tr|A0A180GJP5|A0A180GJP5_PUCT1;tr|A0A0C4EPN4|A0A0C4EPN4_PUCT1	tr|A0A180GJP5|A0A180GJP5_PUCT1 Glutamate synthase [NADPH] OS=Puccinia triticina (isolate 1-1 / race 1 (BBBD)) GN=PTTG_02737 PE=4 SV=1;tr|A0A0C4EPN4|A0A0C4EPN4_PUCT1 Uncharacterized protein OS=Puccinia triticina (isolate 1-1 / race 1 (BBBD)) PE=4 SV=1	25	24	24	16.9	16.1	16.1	233.86	0	105.24	2827100000	48	3.18495	0.0102083	-4.08418	-1.68446	24.0592	25.5072	26.4242	26.4187	25.2599	25.0996	29.5778	29.6024	29.8505	A0A180GJP5	1034738856	OAV92895.1	glutamate synthase	+
3.8231	-4.08069	tr|A0A180G806|A0A180G806_PUCT1;tr|A0A0C4F8Q2|A0A0C4F8Q2_PUCT1	tr|A0A180G806|A0A180G806_PUCT1 Homocitrate synthase, mitochondrial OS=Puccinia triticina (isolate 1-1 / race 1 (BBBD)) GN=PTTG_09554 PE=3 SV=1;tr|A0A0C4F8Q2|A0A0C4F8Q2_PUCT1 Uncharacterized protein OS=Puccinia triticina (isolate 1-1 / race 1 (BBBD)) PE=4 S	12	12	12	30.7	30.7	30.7	52.014	0	154.14	2602500000	31	3.8231	0.00840909	-4.08069	-1.78109	25.5926	25.9585	25.9662	25.5345	25.0869	25.946	29.9071	29.469	29.4334	A0A180G806	1034734462	OAV88609.1	homocitrate synthase, mitochondrial	+
3.07209	-4.06896	tr|A0A180GU18|A0A180GU18_PUCT1;tr|A0A0C4EVQ7|A0A0C4EVQ7_PUCT1	tr|A0A180GU18|A0A180GU18_PUCT1 Eukaryotic translation initiation factor 5A OS=Puccinia triticina (isolate 1-1 / race 1 (BBBD)) GN=PTTG_04893 PE=3 SV=1;tr|A0A0C4EVQ7|A0A0C4EVQ7_PUCT1 Eukaryotic translation initiation factor 5A OS=Puccinia triticina (isolate	7	7	7	52.8	52.8	52.8	17.31	0	166.29	3081600000	48	3.07209	0.0103483	-4.06896	-1.65907	26.3952	26.5495	26.1109	25.499	26.0114	24.6489	29.6855	29.6583	29.0223	A0A180GU18	1034741860	OAV95867.1	eukaryotic translation initiation factor 5A	+
2.99515	-4.0662	tr|A0A180H697|A0A180H697_PUCT1;tr|A0A0C4ELA7|A0A0C4ELA7_PUCT1	tr|A0A180H697|A0A180H697_PUCT1 Uncharacterized protein OS=Puccinia triticina (isolate 1-1 / race 1 (BBBD)) GN=PTTG_01541 PE=4 SV=1;tr|A0A0C4ELA7|A0A0C4ELA7_PUCT1 Uncharacterized protein OS=Puccinia triticina (isolate 1-1 / race 1 (BBBD)) PE=4 SV=1	13	13	13	29.6	29.6	29.6	68.628	0	101.76	2250500000	41	2.99515	0.0101463	-4.0662	-1.64382	25.6501	27.7536	26.0631	26.0769	25.2318	24.7129	29.3849	29.8634	28.972	A0A180H697	1022861811	XP_016270626.1	translation initiation factor eIF-4B	+
4.03186	-4.06086	tr|A0A0C4EWK6|A0A0C4EWK6_PUCT1	tr|A0A0C4EWK6|A0A0C4EWK6_PUCT1 Protein NMT1 OS=Puccinia triticina (isolate 1-1 / race 1 (BBBD)) GN=PTTG_05201 PE=4 SV=1	7	7	2	23.5	23.5	10	37.53	0	18.058	2895200000	31	4.03186	0.00860465	-4.06086	-1.79968	27.0463	25.8779	24.6921	25.6078	26.059	25.2343	29.8591	29.6926	29.532	A0A0C4EWK6	1034741045	OAV95060.1	protein NMT1	+
2.07358	-4.05543	tr|A0A0C4EIJ3|A0A0C4EIJ3_PUCT1	tr|A0A0C4EIJ3|A0A0C4EIJ3_PUCT1 40S ribosomal protein S15 OS=Puccinia triticina (isolate 1-1 / race 1 (BBBD)) GN=PTTG_00560 PE=3 SV=1	3	3	3	30.5	30.5	30.5	17.658	0	71.525	1523300000	36	2.07358	0.0186667	-4.05543	-1.42843	25.4654	25.9406	25.1602	26.504	23.699	24.4473	28.9918	28.9276	28.8971	A0A0C4EIJ3	1034745647	OAV99631.1	40S ribosomal protein S15	+
2.2738	-4.04271	tr|A0A180GTF4|A0A180GTF4_PUCT1;tr|A0A0C4EMW9|A0A0C4EMW9_PUCT1;tr|A0A180GTF5|A0A180GTF5_PUCT1	tr|A0A180GTF4|A0A180GTF4_PUCT1 Lactoylglutathione lyase, variant OS=Puccinia triticina (isolate 1-1 / race 1 (BBBD)) GN=PTTG_02109 PE=4 SV=1;tr|A0A0C4EMW9|A0A0C4EMW9_PUCT1 Uncharacterized protein OS=Puccinia triticina (isolate 1-1 / race 1 (BBBD)) PE=4 SV=	4	4	4	29.3	29.3	29.3	18.039	0	44.604	1765700000	15	2.2738	0.0162678	-4.04271	-1.47821	25.8443	25.8058	24.1185	24.5777	24.6888	26.8206	29.3877	29.2654	29.5621	A0A180GTF4	1034742083	OAV96087.1	lactoylglutathione lyase, variant	+
3.32958	-4.03695	tr|A0A0C4F1H2|A0A0C4F1H2_PUCT1	tr|A0A0C4F1H2|A0A0C4F1H2_PUCT1 Uncharacterized protein OS=Puccinia triticina (isolate 1-1 / race 1 (BBBD)) GN=PTTG_06943 PE=4 SV=1	11	11	11	44.7	44.7	44.7	36.391	0	220.65	2997400000	35	3.32958	0.0102618	-4.03695	-1.69256	25.0061	27.1942	26.4393	25.1406	25.7841	25.5092	28.9416	30.1085	29.4946	A0A0C4F1H2	1240232766	PAV16225.1	periplasmic binding -like II	+
3.38254	-4.02527	tr|A0A180H347|A0A180H347_PUCT1;tr|A0A0C4EUM2|A0A0C4EUM2_PUCT1	tr|A0A180H347|A0A180H347_PUCT1 Uncharacterized protein OS=Puccinia triticina (isolate 1-1 / race 1 (BBBD)) GN=PTTG_04503 PE=3 SV=1;tr|A0A0C4EUM2|A0A0C4EUM2_PUCT1 Uncharacterized protein OS=Puccinia triticina (isolate 1-1 / race 1 (BBBD)) PE=3 SV=1	10	10	2	21.1	21.1	3.6	60.304	0	24.442	1199400000	23	3.38254	0.00996825	-4.02527	-1.69689	24.8893	26.5395	25.9434	24.9362	23.8511	24.9297	28.767	28.5746	28.4512	A0A180H347	331241053	XP_003333176.1	1-pyrroline-5-carboxylate dehydrogenase	+
3.12945	-4.02036	tr|A0A0C4EPU2|A0A0C4EPU2_PUCT1;tr|A0A180GM35|A0A180GM35_PUCT1	tr|A0A0C4EPU2|A0A0C4EPU2_PUCT1 Uncharacterized protein OS=Puccinia triticina (isolate 1-1 / race 1 (BBBD)) PE=4 SV=1;tr|A0A180GM35|A0A180GM35_PUCT1 Uncharacterized protein OS=Puccinia triticina (isolate 1-1 / race 1 (BBBD)) GN=PTTG_02795 PE=4 SV=1	4	4	4	16.5	16.5	16.5	26.19	0	20.448	2812100000	34	3.12945	0.0102463	-4.02036	-1.65307	25.1584	25.2528	25.405	25.7784	24.7431	26.0144	29.4621	29.8822	29.2527	A0A0C4EPU2	1034738935	OAV92973.1	hypothetical protein PTTG_02795	+
2.49643	-4.01542	tr|A0A0C4EWV4|A0A0C4EWV4_PUCT1	tr|A0A0C4EWV4|A0A0C4EWV4_PUCT1 Uncharacterized protein OS=Puccinia triticina (isolate 1-1 / race 1 (BBBD)) PE=4 SV=1	9	9	2	11.8	11.8	2.3	114.27	0	59.74	2386100000	33	2.49643	0.0151416	-4.01542	-1.52425	25.0086	24.6156	26.0167	25.6013	24.2928	26.2703	28.9212	29.7898	29.4996	A0A0C4EWV4	983143577	KWU41598.1	ARM repeat-containing protein, partial	+
2.40877	-4.01473	tr|A0A180H246|A0A180H246_PUCT1;tr|A0A0C4EM19|A0A0C4EM19_PUCT1	tr|A0A180H246|A0A180H246_PUCT1 Argininosuccinate lyase OS=Puccinia triticina (isolate 1-1 / race 1 (BBBD)) GN=PTTG_01808 PE=3 SV=1;tr|A0A0C4EM19|A0A0C4EM19_PUCT1 Uncharacterized protein OS=Puccinia triticina (isolate 1-1 / race 1 (BBBD)) PE=3 SV=1	11	11	11	41.5	41.5	41.5	52.252	0	183.76	1896600000	36	2.40877	0.0159156	-4.01473	-1.50364	26.3966	26.559	27.0346	23.736	25.1695	25.9132	29.2319	29.0688	28.5622	A0A180H246	1034744574	OAV98562.1	argininosuccinate lyase	+
3.24703	-3.9978	tr|A0A180G3A0|A0A180G3A0_PUCT1;tr|A0A0C4EWI8|A0A0C4EWI8_PUCT1	tr|A0A180G3A0|A0A180G3A0_PUCT1 Coatomer subunit delta OS=Puccinia triticina (isolate 1-1 / race 1 (BBBD)) GN=PTTG_05183 PE=3 SV=1;tr|A0A0C4EWI8|A0A0C4EWI8_PUCT1 Coatomer subunit delta OS=Puccinia triticina (isolate 1-1 / race 1 (BBBD)) PE=3 SV=1	7	7	7	17.5	17.5	17.5	59.351	0	21.143	2418500000	20	3.24703	0.0105051	-3.9978	-1.66537	25.2909	26.8139	26.1363	25.9295	24.6871	25.6321	29.6966	29.2965	29.249	A0A180G3A0	554906803	ESK88676.1	coatomer subunit delta	+
3.59376	-3.97338	tr|A0A0C4F1A2|A0A0C4F1A2_PUCT1;tr|A0A180GQI5|A0A180GQI5_PUCT1	tr|A0A0C4F1A2|A0A0C4F1A2_PUCT1 Alanine--tRNA ligase OS=Puccinia triticina (isolate 1-1 / race 1 (BBBD)) GN=ALA1 PE=3 SV=1;tr|A0A180GQI5|A0A180GQI5_PUCT1 Alanine--tRNA ligase OS=Puccinia triticina (isolate 1-1 / race 1 (BBBD)) GN=ALA1 PE=3 SV=1	16	14	14	19.8	17.9	17.9	108.52	0	47.714	2690200000	39	3.59376	0.0093262	-3.97338	-1.7095	26.824	25.8949	25.1274	25.0374	25.9702	25.9879	29.5398	29.5759	29.7999	A0A0C4F1A2	1034740669	OAV94688.1	alanyl-tRNA synthetase	+
2.40264	-3.95702	tr|A0A0C4ESR3|A0A0C4ESR3_PUCT1;tr|A0A180GRY9|A0A180GRY9_PUCT1;tr|A0A180GSN0|A0A180GSN0_PUCT1;tr|A0A0C4F1I0|A0A0C4F1I0_PUCT1;tr|A0A0C4ER24|A0A0C4ER24_PUCT1;tr|A0A180G1W9|A0A180G1W9_PUCT1;tr|A0A180G2Y5|A0A180G2Y5_PUCT1;tr|A0A0C4EWH8|A0A0C4EWH8_PUCT1;tr|A0A180G5V7|A0A180G5V7_PUCT1;tr|A0A180G1R2|A0A180G1R2_PUCT1	tr|A0A0C4ESR3|A0A0C4ESR3_PUCT1 Uncharacterized protein OS=Puccinia triticina (isolate 1-1 / race 1 (BBBD)) PE=4 SV=1;tr|A0A180GRY9|A0A180GRY9_PUCT1 Uncharacterized protein OS=Puccinia triticina (isolate 1-1 / race 1 (BBBD)) GN=PTTG_03842 PE=4 SV=1;tr|A0A18	32	32	31	21.8	21.8	21.4	235.44	0	162.48	3540000000	61	2.40264	0.0163361	-3.95702	-1.48597	26.8239	24.7007	25.6804	24.8248	25.8256	26.8654	30.3853	29.6287	29.3728	A0A0C4ESR3	403173614	XP_003332669.2	acetyl-CoA carboxylase/biotin carboxylase	+
4.49193	-3.95389	tr|A0A180H165|A0A180H165_PUCT1;tr|A0A180H0H3|A0A180H0H3_PUCT1;tr|A0A0C4F210|A0A0C4F210_PUCT1	tr|A0A180H165|A0A180H165_PUCT1 Uncharacterized protein OS=Puccinia triticina (isolate 1-1 / race 1 (BBBD)) GN=PTTG_07131 PE=3 SV=1;tr|A0A180H0H3|A0A180H0H3_PUCT1 Uncharacterized protein OS=Puccinia triticina (isolate 1-1 / race 1 (BBBD)) GN=PTTG_07131 PE=3	8	8	8	30.5	30.5	30.5	43.589	0	86.693	2632400000	35	4.49193	0.0087574	-3.95389	-1.80455	24.3801	26.2592	25.8007	25.7826	25.1954	25.4434	29.2576	29.482	29.5435	A0A180H165	403171616	XP_003330818.2	protein phosphatase	+
4.38853	-3.94254	tr|A0A0C4F6G6|A0A0C4F6G6_PUCT1	tr|A0A0C4F6G6|A0A0C4F6G6_PUCT1 Uncharacterized protein OS=Puccinia triticina (isolate 1-1 / race 1 (BBBD)) GN=PTTG_08733 PE=4 SV=1	18	18	18	28.7	28.7	28.7	114.03	0	75.647	1647600000	37	4.38853	0.00850575	-3.94254	-1.79019	25.1925	25.0155	26.1105	25.0233	24.7227	25.1291	29.208	28.8345	28.6602	A0A0C4F6G6	403170182	XP_003889576.1	26S proteasome regulatory subunit N1	+
2.91718	-3.93481	tr|A0A180GYE4|A0A180GYE4_PUCT1;tr|A0A0C4EYJ8|A0A0C4EYJ8_PUCT1	tr|A0A180GYE4|A0A180GYE4_PUCT1 Polyadenylate-binding protein OS=Puccinia triticina (isolate 1-1 / race 1 (BBBD)) GN=PTTG_05898 PE=3 SV=1;tr|A0A0C4EYJ8|A0A0C4EYJ8_PUCT1 Polyadenylate-binding protein OS=Puccinia triticina (isolate 1-1 / race 1 (BBBD)) PE=3 S	10	10	10	21.9	21.9	21.9	76.406	0	186.03	2564600000	31	2.91718	0.0112	-3.93481	-1.58638	26.6072	24.9943	25.9088	25.1284	25.6721	26.6586	29.6309	30.0975	29.5351	A0A180GYE4	983148031	KWU45989.1	polyadenylate binding protein	+
2.67919	-3.92181	tr|A0A0C4EZR4|A0A0C4EZR4_PUCT1	tr|A0A0C4EZR4|A0A0C4EZR4_PUCT1 Uncharacterized protein OS=Puccinia triticina (isolate 1-1 / race 1 (BBBD)) GN=PTTG_06324 PE=4 SV=1	4	4	4	23.6	23.6	23.6	29.956	0	302.79	1699500000	27	2.67919	0.0152727	-3.92181	-1.53591	24.5224	24.7956	23.9313	25.5922	25.3718	23.841	28.9664	28.8092	28.7948	A0A0C4EZR4	1405427389	SCZ91925.1	BZ3501_MvSof-1269-A2-R1_Chr2-1g04182	+
2.08348	-3.90598	tr|A0A180H1L0|A0A180H1L0_PUCT1;tr|A0A0C4EYB1|A0A0C4EYB1_PUCT1	tr|A0A180H1L0|A0A180H1L0_PUCT1 Proteasome subunit beta type OS=Puccinia triticina (isolate 1-1 / race 1 (BBBD)) GN=PTTG_05810 PE=3 SV=1;tr|A0A0C4EYB1|A0A0C4EYB1_PUCT1 Uncharacterized protein OS=Puccinia triticina (isolate 1-1 / race 1 (BBBD)) PE=4 SV=1	6	6	6	28.8	28.8	28.8	23.711	0	13.316	2612200000	29	2.08348	0.0192755	-3.90598	-1.39354	24.924	26.9004	26.0797	25.3032	24.5674	27.186	29.8448	29.2157	29.714	A0A180H1L0	1034744919	OAV98906.1	20S proteasome subunit beta 1	+
3.15016	-3.89176	tr|A0A0C4ELN5|A0A0C4ELN5_PUCT1	tr|A0A0C4ELN5|A0A0C4ELN5_PUCT1 Uncharacterized protein OS=Puccinia triticina (isolate 1-1 / race 1 (BBBD)) GN=PTTG_01669 PE=4 SV=1	8	8	8	31	31	31	26.901	0	235.23	2444500000	26	3.15016	0.0110142	-3.89176	-1.61277	25.1906	26.5638	26.1606	26.5623	25.248	25.5028	29.4762	29.7567	29.7554	A0A0C4ELN5	1062135886	ODN82605.1	ran-specific GTPase-activating protein 1	+
3.03647	-3.8876	tr|A0A180GBK4|A0A180GBK4_PUCT1;tr|A0A0C4F0I4|A0A0C4F0I4_PUCT1	tr|A0A180GBK4|A0A180GBK4_PUCT1 Uroporphyrinogen decarboxylase OS=Puccinia triticina (isolate 1-1 / race 1 (BBBD)) GN=PTTG_06601 PE=3 SV=1;tr|A0A0C4F0I4|A0A0C4F0I4_PUCT1 Uncharacterized protein OS=Puccinia triticina (isolate 1-1 / race 1 (BBBD)) PE=4 SV=1	11	11	4	39.9	39.9	14.7	42.449	0	23.693	1702800000	33	3.03647	0.0112511	-3.8876	-1.59216	24.1937	26.1452	26.21	24.6811	25.0629	26.1306	29.0157	29.2318	29.29	A0A180GBK4	1034735975	OAV90067.1	uroporphyrinogen decarboxylase	+
3.59526	-3.86614	tr|A0A180GRJ3|A0A180GRJ3_PUCT1;tr|A0A180GSU6|A0A180GSU6_PUCT1;tr|A0A0C4EV08|A0A0C4EV08_PUCT1	tr|A0A180GRJ3|A0A180GRJ3_PUCT1 Uncharacterized protein OS=Puccinia triticina (isolate 1-1 / race 1 (BBBD)) GN=PTTG_04640 PE=4 SV=1;tr|A0A180GSU6|A0A180GSU6_PUCT1 Uncharacterized protein OS=Puccinia triticina (isolate 1-1 / race 1 (BBBD)) GN=PTTG_04640 PE=4	7	7	7	33.8	33.8	33.8	23.992	0	11.163	1251400000	16	3.59526	0.0106122	-3.86614	-1.66985	25.3	25.639	25.4888	25.1431	24.4094	25.0184	29.0486	28.8144	28.3063	A0A180GRJ3	1139911648	GAW05166.1	rna annealing factor	+
3.11239	-3.86494	tr|A0A180GTK3|A0A180GTK3_PUCT1;tr|A0A0C4ES74|A0A0C4ES74_PUCT1	tr|A0A180GTK3|A0A180GTK3_PUCT1 Uncharacterized protein OS=Puccinia triticina (isolate 1-1 / race 1 (BBBD)) GN=PTTG_03648 PE=4 SV=1;tr|A0A0C4ES74|A0A0C4ES74_PUCT1 Uncharacterized protein OS=Puccinia triticina (isolate 1-1 / race 1 (BBBD)) PE=4 SV=1	8	8	8	20.3	20.3	20.3	64.784	0	85.843	1258700000	36	3.11239	0.0113548	-3.86494	-1.59734	24.4804	24.5239	25.0261	24.0884	25.1334	25.446	28.582	28.8632	28.8174	A0A180GTK3	599396609	XP_007411589.1	carboxylesterase	+
3.18261	-3.86268	tr|A0A180GIP7|A0A180GIP7_PUCT1;tr|A0A0C4ESY9|A0A0C4ESY9_PUCT1	tr|A0A180GIP7|A0A180GIP7_PUCT1 Uncharacterized protein OS=Puccinia triticina (isolate 1-1 / race 1 (BBBD)) GN=PTTG_03918 PE=3 SV=1;tr|A0A0C4ESY9|A0A0C4ESY9_PUCT1 Uncharacterized protein OS=Puccinia triticina (isolate 1-1 / race 1 (BBBD)) PE=3 SV=1	19	19	19	36.4	36.4	36.4	78.226	0	62.315	2688300000	54	3.18261	0.0108093	-3.86268	-1.60801	24.6142	26.6778	25.678	26.0749	26.4084	25.2025	29.7442	30.0767	29.4529	A0A180GIP7	599427871	XP_007418334.1	metallopeptidase MepB	+
2.44822	-3.86241	tr|A0A0C4ERD6|A0A0C4ERD6_PUCT1	tr|A0A0C4ERD6|A0A0C4ERD6_PUCT1 Large subunit ribosomal protein L7Ae OS=Puccinia triticina (isolate 1-1 / race 1 (BBBD)) GN=PTTG_03354 PE=4 SV=1	5	5	5	23	23	23	30.023	0	31.254	2789200000	27	2.44822	0.016	-3.86241	-1.46924	24.926	26.0578	24.2091	25.0617	25.3491	26.8646	29.5756	30.1399	29.1471	A0A0C4ERD6	1034735660	OAV89760.1	large subunit ribosomal protein L7Ae	+
1.67209	-3.8557	tr|A0A180GHK7|A0A180GHK7_PUCT1	tr|A0A180GHK7|A0A180GHK7_PUCT1 60S ribosomal protein L25 OS=Puccinia triticina (isolate 1-1 / race 1 (BBBD)) GN=PTTG_27852 PE=3 SV=1	4	3	3	28.5	22.2	22.2	17.731	0	8.5059	2767600000	17	1.67209	0.0230748	-3.8557	-1.26464	25.6572	25.8258	25.1753	25.5748	25.585	24.9072	30.1755	27.1633	30.2953	A0A180GHK7
2.25231	-3.85039	tr|A0A180GPE4|A0A180GPE4_PUCT1;tr|A0A0C4F1A3|A0A0C4F1A3_PUCT1	tr|A0A180GPE4|A0A180GPE4_PUCT1 Small subunit ribosomal protein S2e OS=Puccinia triticina (isolate 1-1 / race 1 (BBBD)) GN=PTTG_06873 PE=3 SV=1;tr|A0A0C4F1A3|A0A0C4F1A3_PUCT1 Uncharacterized protein OS=Puccinia triticina (isolate 1-1 / race 1 (BBBD)) PE=3 S	5	5	5	27.8	27.8	27.8	28.82	0	108.26	3463300000	29	2.25231	0.0195591	-3.85039	-1.42103	25.5483	25.4044	24.711	25.475	25.8126	25.2582	30.6065	29.2722	28.2183	A0A180GPE4	1034740668	OAV94687.1	small subunit ribosomal protein S2e	+
2.49005	-3.83693	tr|A0A180GDU6|A0A180GDU6_PUCT1	tr|A0A180GDU6|A0A180GDU6_PUCT1 Uncharacterized protein OS=Puccinia triticina (isolate 1-1 / race 1 (BBBD)) GN=PTTG_28217 PE=4 SV=1	5	5	5	56.2	56.2	56.2	11.35	0	31.056	2656600000	17	2.49005	0.0160661	-3.83693	-1.47089	24.9538	26.5359	24.5897	25.6307	24.4251	25.3448	28.0065	29.5838	29.3211	A0A180GDU6	913873663	KNZ60773.1	thioredoxin	+
2.9338	-3.82835	tr|A0A180GWJ5|A0A180GWJ5_PUCT1;tr|A0A0C4F9S5|A0A0C4F9S5_PUCT1	tr|A0A180GWJ5|A0A180GWJ5_PUCT1 Aspartate aminotransferase OS=Puccinia triticina (isolate 1-1 / race 1 (BBBD)) GN=PTTG_09958 PE=4 SV=1;tr|A0A0C4F9S5|A0A0C4F9S5_PUCT1 Aspartate aminotransferase OS=Puccinia triticina (isolate 1-1 / race 1 (BBBD)) PE=4 SV=1	12	11	11	39	36.8	36.8	46.457	0	41.735	1565600000	28	2.9338	0.0133097	-3.82835	-1.55453	25.1638	25.7001	25.3371	25.781	25.5702	24.3057	29.0366	28.9784	29.127	A0A180GWJ5	1034742893	OAV96891.1	aspartate aminotransferase	+
3.38158	-3.81363	tr|A0A180H0M4|A0A180H0M4_PUCT1;tr|A0A0C4EKG2|A0A0C4EKG2_PUCT1	tr|A0A180H0M4|A0A180H0M4_PUCT1 Uncharacterized protein OS=Puccinia triticina (isolate 1-1 / race 1 (BBBD)) GN=PTTG_01237 PE=4 SV=1;tr|A0A0C4EKG2|A0A0C4EKG2_PUCT1 Uncharacterized protein OS=Puccinia triticina (isolate 1-1 / race 1 (BBBD)) PE=4 SV=1	6	6	6	33.9	33.9	33.9	25.691	0	323.31	4566500000	42	3.38158	0.0111196	-3.81363	-1.62091	25.442	24.9688	25.8278	25.7733	25.9247	25.6696	30.1136	29.749	28.9459	A0A180H0M4	1183433781	ORY57998.1	Redoxin	+
2.28224	-3.80693	tr|A0A0C4EKE7|A0A0C4EKE7_PUCT1	tr|A0A0C4EKE7|A0A0C4EKE7_PUCT1 Uncharacterized protein OS=Puccinia triticina (isolate 1-1 / race 1 (BBBD)) GN=PTTG_01222 PE=3 SV=1	7	7	7	18.3	18.3	18.3	66.43	0	56.891	1646500000	22	2.28224	0.0194824	-3.80693	-1.41612	24.9621	24.5189	25.3081	23.6659	25.9302	25.3537	28.9815	28.5995	28.7895	A0A0C4EKE7	1022868175	XP_016269721.1	protein of heat shock protein 70 family	+
5.71407	-3.80139	tr|A0A180G405|A0A180G405_PUCT1;tr|A0A0C4F963|A0A0C4F963_PUCT1	tr|A0A180G405|A0A180G405_PUCT1 Uncharacterized protein OS=Puccinia triticina (isolate 1-1 / race 1 (BBBD)) GN=PTTG_09731 PE=4 SV=1;tr|A0A0C4F963|A0A0C4F963_PUCT1 Dihydrolipoamide acetyltransferase component of pyruvate dehydrogenase complex OS=Puccinia tri	4	4	4	12.3	12.3	12.3	57.498	0	46.656	1384000000	18	5.71407	0.0089697	-3.80139	-1.81829	25.4103	25.6408	24.6409	25.0606	24.7935	24.967	28.6504	28.7828	28.792	A0A180G405	909605893	KNE96271.1	dihydrolipoyllysine-residue succinyltransferase, E2 component	+
3.42572	-3.78143	tr|A0A0C4ERV1|A0A0C4ERV1_PUCT1	tr|A0A0C4ERV1|A0A0C4ERV1_PUCT1 40S ribosomal protein S1 OS=Puccinia triticina (isolate 1-1 / race 1 (BBBD)) GN=RPS1 PE=3 SV=1	6	6	6	24.9	24.9	24.9	29.435	0	32.905	1618700000	23	3.42572	0.0110667	-3.78143	-1.61546	26.0323	26.4528	26.2859	25.0374	24.8041	25.3956	29.4472	28.6048	28.5294	A0A0C4ERV1	1034742835	OAV96834.1	40S ribosomal protein S1	+
3.61184	-3.77362	tr|A0A180GH18|A0A180GH18_PUCT1;tr|A0A0C4F2F4|A0A0C4F2F4_PUCT1	tr|A0A180GH18|A0A180GH18_PUCT1 Uncharacterized protein OS=Puccinia triticina (isolate 1-1 / race 1 (BBBD)) GN=PTTG_07275 PE=3 SV=1;tr|A0A0C4F2F4|A0A0C4F2F4_PUCT1 Uncharacterized protein OS=Puccinia triticina (isolate 1-1 / race 1 (BBBD)) PE=3 SV=1	7	7	7	24.1	24.1	24.1	52.254	0	85.037	1484300000	34	3.61184	0.0112271	-3.77362	-1.63733	24.7636	25.1524	26.9108	25.2765	25.7833	24.7428	29.1402	28.9698	29.0135	A0A180GH18	599389150	XP_007410228.1	Xaa-Pro dipeptidase	+
2.29352	-3.7537	tr|A0A0C4EMK9|A0A0C4EMK9_PUCT1;tr|A0A180GG04|A0A180GG04_PUCT1	tr|A0A0C4EMK9|A0A0C4EMK9_PUCT1 Uncharacterized protein OS=Puccinia triticina (isolate 1-1 / race 1 (BBBD)) PE=4 SV=1;tr|A0A180GG04|A0A180GG04_PUCT1 60S ribosomal protein L21-A OS=Puccinia triticina (isolate 1-1 / race 1 (BBBD)) GN=PTTG_01999 PE=4 SV=1	4	4	4	33.1	33.1	33.1	17.132	0	10.507	2128000000	18	2.29352	0.0190345	-3.7537	-1.40388	23.9788	26.397	26.3266	25.6642	26.2569	24.4112	29.7774	28.4367	29.3793	A0A0C4EMK9	1034736819	OAV90893.1	60S ribosomal protein L21-A	+
3.13168	-3.74831	tr|A0A180GUS1|A0A180GUS1_PUCT1;tr|A0A0C4EN10|A0A0C4EN10_PUCT1	tr|A0A180GUS1|A0A180GUS1_PUCT1 Asparaginyl-tRNA synthetase OS=Puccinia triticina (isolate 1-1 / race 1 (BBBD)) GN=PTTG_02150 PE=4 SV=1;tr|A0A0C4EN10|A0A0C4EN10_PUCT1 Uncharacterized protein OS=Puccinia triticina (isolate 1-1 / race 1 (BBBD)) PE=4 SV=1	11	11	11	28.8	28.8	28.8	59.798	0	72.21	1102200000	31	3.13168	0.0127467	-3.74831	-1.56031	25.7945	25.6262	26.1431	24.2166	24.3367	25.4572	28.5389	28.4382	28.2783	A0A180GUS1	1034742125	OAV96129.1	asparaginyl-tRNA synthetase	+
2.55481	-3.74641	tr|A0A0C4EKX5|A0A0C4EKX5_PUCT1	tr|A0A0C4EKX5|A0A0C4EKX5_PUCT1 60S ribosomal protein L10 OS=Puccinia triticina (isolate 1-1 / race 1 (BBBD)) GN=PTTG_01404 PE=4 SV=1	4	4	4	17.7	17.7	17.7	24.838	0	7.4605	1877100000	21	2.55481	0.016374	-3.74641	-1.4573	26.3843	25.0839	24.9568	26.6923	24.9768	25.1751	29.6204	29.0163	29.4468	A0A0C4EKX5	1034746009	OAV99992.1	60S ribosomal protein L10	+
3.18247	-3.73749	tr|A0A0C4ERE8|A0A0C4ERE8_PUCT1;tr|A0A180GPA5|A0A180GPA5_PUCT1	tr|A0A0C4ERE8|A0A0C4ERE8_PUCT1 Uncharacterized protein OS=Puccinia triticina (isolate 1-1 / race 1 (BBBD)) PE=4 SV=1;tr|A0A180GPA5|A0A180GPA5_PUCT1 Uncharacterized protein (Fragment) OS=Puccinia triticina (isolate 1-1 / race 1 (BBBD)) GN=PTTG_03366 PE=4 SV	5	5	5	31.6	31.6	31.6	24.863	0	27.372	719620000	15	3.18247	0.012861	-3.73749	-1.56436	24.7329	25.5451	24.6686	24.8535	23.7719	24.3176	28.5096	27.7545	27.8914	A0A0C4ERE8	595778144	XP_007267615.1	RNA-binding domain-containing protein
2.64894	-3.7337	W5FC96;A0A0F6QT98;A0A1D5YWY4;A0A1D5YWY6	tr|W5FC96|W5FC96_WHEAT Uncharacterized protein OS=Triticum aestivum PE=3 SV=1;tr|A0A0F6QT98|A0A0F6QT98_WHEAT Aldehyde dehydrogenase 7B1 OS=Triticum aestivum GN=ALDH7B1 PE=2 SV=1;tr|A0A1D5YWY4|A0A1D5YWY4_WHEAT Uncharacterized protein OS=Triticum aestivum PE	18	1	1	41.3	5.9	5.9	54.376	0	41.355	2599600000	42	2.64894	0.0161328	-3.7337	-1.47185	27.7196	29.5224	24.195	24.4441	24.4192	25.9747	28.92	28.3949	28.724	W5FC96	1149725055	XP_020188423.1	aldehyde dehydrogenase family 7 member A1	+
3.22322	-3.72956	tr|A0A0C4EJM4|A0A0C4EJM4_PUCT1	tr|A0A0C4EJM4|A0A0C4EJM4_PUCT1 Uncharacterized protein OS=Puccinia triticina (isolate 1-1 / race 1 (BBBD)) GN=PTTG_00945 PE=3 SV=1	9	9	9	30.7	30.7	30.7	51.383	0	72.319	1666200000	34	3.22322	0.0129774	-3.72956	-1.5677	25.1985	27.1938	25.4895	24.6703	24.9387	25.8725	29.0246	28.6845	28.9611	A0A0C4EJM4	331219046	XP_003322200.1	D-3-phosphoglycerate dehydrogenase	+
2.55383	-3.72195	tr|A0A180GYA2|A0A180GYA2_PUCT1;tr|A0A0C4EKR0|A0A0C4EKR0_PUCT1	tr|A0A180GYA2|A0A180GYA2_PUCT1 Actin-like protein 3 OS=Puccinia triticina (isolate 1-1 / race 1 (BBBD)) GN=PTTG_01337 PE=3 SV=1;tr|A0A0C4EKR0|A0A0C4EKR0_PUCT1 Uncharacterized protein OS=Puccinia triticina (isolate 1-1 / race 1 (BBBD)) PE=3 SV=1	11	11	11	35.6	35.6	35.6	49.016	0	34.613	1114200000	27	2.55383	0.0163077	-3.72195	-1.4497	25.6927	25.7964	25.7189	24.8551	25.6909	23.8811	28.9713	28.3041	28.3177	A0A180GYA2	1034743813	OAV97805.1	actin-like protein 3	+
2.43439	-3.68076	tr|A0A0C4EWC1|A0A0C4EWC1_PUCT1	tr|A0A0C4EWC1|A0A0C4EWC1_PUCT1 40S ribosomal protein S8 OS=Puccinia triticina (isolate 1-1 / race 1 (BBBD)) GN=PTTG_05114 PE=3 SV=1	6	6	6	32.2	32.2	32.2	24.074	0	121.6	1823300000	23	2.43439	0.0193307	-3.68076	-1.41324	25.3643	25.236	26.0083	24.9179	24.478	26.1102	28.4516	28.5343	29.5625	A0A0C4EWC1	1034737379	OAV91441.1	40S ribosomal protein S8	+
3.67685	-3.67917	tr|A0A180GCI8|A0A180GCI8_PUCT1;tr|A0A0C4F692|A0A0C4F692_PUCT1	tr|A0A180GCI8|A0A180GCI8_PUCT1 Uncharacterized protein OS=Puccinia triticina (isolate 1-1 / race 1 (BBBD)) GN=PTTG_08656 PE=4 SV=1;tr|A0A0C4F692|A0A0C4F692_PUCT1 Uncharacterized protein OS=Puccinia triticina (isolate 1-1 / race 1 (BBBD)) PE=4 SV=1	5	5	5	20.5	20.5	20.5	41.412	0	76.946	1061400000	12	3.67685	0.0109108	-3.67917	-1.60945	24.8752	24.5229	26.8279	24.7878	24.6192	24.619	28.0762	28.9153	28.072	A0A180GCI8	554904670	ESK86866.1	translation initiation factor	+
3.39212	-3.65184	tr|A0A180H2I0|A0A180H2I0_PUCT1;tr|A0A0C4EM24|A0A0C4EM24_PUCT1	tr|A0A180H2I0|A0A180H2I0_PUCT1 Proteasome subunit beta type OS=Puccinia triticina (isolate 1-1 / race 1 (BBBD)) GN=PTTG_01813 PE=3 SV=1;tr|A0A0C4EM24|A0A0C4EM24_PUCT1 Proteasome subunit beta type OS=Puccinia triticina (isolate 1-1 / race 1 (BBBD)) PE=3 SV=	5	5	5	34.5	34.5	34.5	21.839	0	57.411	1746600000	22	3.39212	0.0128036	-3.65184	-1.56348	25.1868	25.6209	26.2841	24.7774	25.668	25.0461	28.647	29.2288	28.5713	A0A180H2I0	403163180	XP_003890266.1	20S proteasome subunit beta 4	+
1.62492	-3.64185	A0A1D5Y5A3;A0A1D6RZ28;A0A1D6RZ29;A0A1D6RZ30;W5EQJ7;W5EE51;A0A1D5Y5A1;A0A1D5XA70	tr|A0A1D5Y5A3|A0A1D5Y5A3_WHEAT Uncharacterized protein OS=Triticum aestivum PE=4 SV=1;tr|A0A1D6RZ28|A0A1D6RZ28_WHEAT Uncharacterized protein OS=Triticum aestivum PE=4 SV=1;tr|A0A1D6RZ29|A0A1D6RZ29_WHEAT Uncharacterized protein OS=Triticum aestivum PE=4 SV=	2	2	2	4.5	4.5	4.5	57.017	0	4.7204	15667000000	46	1.62492	0.0264675	-3.64185	-1.204	24.7357	26.5048	25.7446	25.9977	24.8527	28.2278	30.1279	29.4992	30.3767	A0A1D5Y5A3
4.56584	-3.60656	tr|A0A180GR64|A0A180GR64_PUCT1;tr|A0A0C4EX69|A0A0C4EX69_PUCT1;tr|A0A180GS16|A0A180GS16_PUCT1	tr|A0A180GR64|A0A180GR64_PUCT1 Uncharacterized protein OS=Puccinia triticina (isolate 1-1 / race 1 (BBBD)) GN=PTTG_05417 PE=4 SV=1;tr|A0A0C4EX69|A0A0C4EX69_PUCT1 Uncharacterized protein OS=Puccinia triticina (isolate 1-1 / race 1 (BBBD)) PE=4 SV=1;tr|A0A18	8	8	8	37.2	37.2	37.2	29.96	0	128.99	1219600000	28	4.56584	0.0104523	-3.60656	-1.66433	25.8107	25.8282	25.2802	25.2428	24.7754	24.9477	28.574	28.4402	28.7715	A0A180GR64	1419328152	AXA49211.1	complement component 1 Q subcomponent-binding protein, mitochondrial	+
1.93609	-3.5873	tr|A0A0C4EML0|A0A0C4EML0_PUCT1	tr|A0A0C4EML0|A0A0C4EML0_PUCT1 40S ribosomal protein S9-B OS=Puccinia triticina (isolate 1-1 / race 1 (BBBD)) GN=PTTG_02000 PE=4 SV=1	7	7	7	33.9	33.9	33.9	22.265	0	26.972	2256200000	23	1.93609	0.0226758	-3.5873	-1.2752	24.7982	25.1657	26.5307	26.8943	24.4742	26.1745	30.1901	29.1642	28.9504	A0A0C4EML0	1034736820	OAV90894.1	40S ribosomal protein S9-B	+
2.77764	-3.58347	tr|A0A180G194|A0A180G194_PUCT1;tr|A0A0C4F3X3|A0A0C4F3X3_PUCT1	tr|A0A180G194|A0A180G194_PUCT1 Proteasome subunit beta type OS=Puccinia triticina (isolate 1-1 / race 1 (BBBD)) GN=PTTG_07807 PE=3 SV=1;tr|A0A0C4F3X3|A0A0C4F3X3_PUCT1 Proteasome subunit beta type OS=Puccinia triticina (isolate 1-1 / race 1 (BBBD)) PE=3 SV=	6	6	6	23.7	23.7	23.7	33.117	0	14.349	1358100000	13	2.77764	0.0168065	-3.58347	-1.44721	25.1488	25.6281	26.4142	25.1605	24.9298	26.1326	29.5695	28.8493	28.5546	A0A180G194	1034731266	OAV86417.1	20S proteasome subunit beta 5	+
2.68678	-3.57936	tr|A0A180GQH9|A0A180GQH9_PUCT1;tr|A0A0C4ESX7|A0A0C4ESX7_PUCT1	tr|A0A180GQH9|A0A180GQH9_PUCT1 Carbonic anhydrase OS=Puccinia triticina (isolate 1-1 / race 1 (BBBD)) GN=PTTG_03906 PE=3 SV=1;tr|A0A0C4ESX7|A0A0C4ESX7_PUCT1 Carbonic anhydrase OS=Puccinia triticina (isolate 1-1 / race 1 (BBBD)) PE=3 SV=1	7	7	7	45	45	45	23.786	0	108.58	1657600000	21	2.68678	0.018741	-3.57936	-1.43018	24.7667	26.8471	26.9516	26.5928	25.035	25.1514	29.243	29.0988	29.1755	A0A180GQH9	1021805427	KZO97673.1	carbonic anhydrase	+
2.29709	-3.57778	tr|A0A180GDI5|A0A180GDI5_PUCT1	tr|A0A180GDI5|A0A180GDI5_PUCT1 Uncharacterized protein OS=Puccinia triticina (isolate 1-1 / race 1 (BBBD)) GN=PTTG_08080 PE=3 SV=1	6	6	1	36.4	36.4	9.7	23.167	0	17.873	1651200000	16	2.29709	0.0205401	-3.57778	-1.35482	25.3471	26.7405	25.6509	26.0647	25.3825	23.936	28.661	28.5069	28.9486	A0A180GDI5	1173940176	OQR89677.1	glutathione S-transferase	+
2.33015	-3.57682	tr|A0A0C4FBG5|A0A0C4FBG5_PUCT1;tr|A0A180GZC3|A0A180GZC3_PUCT1	tr|A0A0C4FBG5|A0A0C4FBG5_PUCT1 Uncharacterized protein OS=Puccinia triticina (isolate 1-1 / race 1 (BBBD)) PE=3 SV=1;tr|A0A180GZC3|A0A180GZC3_PUCT1 UDP-glucose 4-epimerase OS=Puccinia triticina (isolate 1-1 / race 1 (BBBD)) GN=PTTG_10563 PE=3 SV=1	9	9	9	42.8	42.8	42.8	38.596	0	42.43	1130000000	19	2.33015	0.0206154	-3.57682	-1.36141	25.5982	26.4412	25.514	24.1027	26.1832	24.7959	28.8537	28.3722	28.5863	A0A0C4FBG5	1034744206	OAV98196.1	UDP-glucose 4-epimerase	+
3.43316	-3.56289	tr|A0A0C4ELH6|A0A0C4ELH6_PUCT1	tr|A0A0C4ELH6|A0A0C4ELH6_PUCT1 Saccharopine dehydrogenase [NAD(+), L-lysine-forming] OS=Puccinia triticina (isolate 1-1 / race 1 (BBBD)) GN=PTTG_01610 PE=3 SV=1	10	10	10	28.3	28.3	28.3	41.209	0	39.518	1488200000	23	3.43316	0.0153391	-3.56289	-1.53594	26.8082	25.9319	26.0933	25.2065	24.7501	25.6297	28.8844	29.0133	28.3772	A0A0C4ELH6	331237484	XP_003331399.1	ubiquitin thiolesterase	+
2.66653	-3.53149	tr|A0A180H3P4|A0A180H3P4_PUCT1;tr|A0A0C4F182|A0A0C4F182_PUCT1	tr|A0A180H3P4|A0A180H3P4_PUCT1 Uncharacterized protein OS=Puccinia triticina (isolate 1-1 / race 1 (BBBD)) GN=PTTG_06852 PE=3 SV=1;tr|A0A0C4F182|A0A0C4F182_PUCT1 Uncharacterized protein OS=Puccinia triticina (isolate 1-1 / race 1 (BBBD)) PE=3 SV=1	7	7	7	25.8	25.8	25.8	46.722	0	225.72	1445300000	34	2.66653	0.0191815	-3.53149	-1.41135	25.118	26.0328	24.7535	24.7709	24.681	25.7283	28.9157	29.0133	27.8456	A0A180H3P4	331215715	XP_003320537.1	saccharopepsin	+
4.12356	-3.52939	tr|A0A0C4EMY9|A0A0C4EMY9_PUCT1;tr|A0A180GTH7|A0A180GTH7_PUCT1;tr|A0A180GPF2|A0A180GPF2_PUCT1;tr|A0A0C4EHA7|A0A0C4EHA7_PUCT1	tr|A0A0C4EMY9|A0A0C4EMY9_PUCT1 Uncharacterized protein OS=Puccinia triticina (isolate 1-1 / race 1 (BBBD)) PE=3 SV=1;tr|A0A180GTH7|A0A180GTH7_PUCT1 40S ribosomal protein S5 OS=Puccinia triticina (isolate 1-1 / race 1 (BBBD)) GN=PTTG_02129 PE=3 SV=1;tr|A0A1	7	6	6	31.2	26.7	26.7	22.221	0	7.6408	2239500000	15	4.12356	0.0113028	-3.52939	-1.59609	25.273	27.3405	25.6055	25.6209	25.9717	25.6238	29.3602	29.517	28.9275	A0A0C4EMY9	1034742102	OAV96106.1	40S ribosomal protein S5	+
4.20124	-3.52902	tr|A0A0C4DF71|A0A0C4DF71_PUCT1;tr|A0A0C4ERM5|A0A0C4ERM5_PUCT1	tr|A0A0C4DF71|A0A0C4DF71_PUCT1 40S ribosomal protein S7 OS=Puccinia triticina (isolate 1-1 / race 1 (BBBD)) GN=PTTG_03711 PE=4 SV=1	6	6	6	41.8	41.8	41.8	22.566	0	23.57	2087000000	32	4.20124	0.0114074	-3.52902	-1.60271	24.526	26.2553	25.9244	24.962	25.2827	25.6526	28.7674	28.8686	28.8483	A0A0C4DF71	1034738128	OAV92178.1	40S ribosomal protein S7	+
3.11587	-3.51664	tr|A0A0C4F4Y8|A0A0C4F4Y8_PUCT1	tr|A0A0C4F4Y8|A0A0C4F4Y8_PUCT1 Nascent polypeptide-associated complex subunit beta OS=Puccinia triticina (isolate 1-1 / race 1 (BBBD)) GN=PTTG_08180 PE=3 SV=1	6	6	6	43	43	43	19.118	0	131.94	1988300000	25	3.11587	0.0162	-3.51664	-1.47695	26.1446	25.921	26.3746	25.4624	26.1527	25.5446	29.703	28.6425	29.3642	A0A0C4F4Y8	331228121	XP_003326728.1	nascent polypeptide-associated complex subunit beta	+
2.38638	-3.49409	tr|A0A180GMU7|A0A180GMU7_PUCT1;tr|A0A0C4F0X1|A0A0C4F0X1_PUCT1	tr|A0A180GMU7|A0A180GMU7_PUCT1 Uncharacterized protein OS=Puccinia triticina (isolate 1-1 / race 1 (BBBD)) GN=PTTG_06741 PE=3 SV=1;tr|A0A0C4F0X1|A0A0C4F0X1_PUCT1 Uncharacterized protein OS=Puccinia triticina (isolate 1-1 / race 1 (BBBD)) PE=3 SV=1	10	10	10	28.2	28.2	28.2	53.906	0	43.648	1252500000	22	2.38638	0.0204655	-3.49409	-1.34834	25.6685	24.1593	27.2423	24.4842	24.1092	25.8509	28.2238	28.8024	27.9003	A0A180GMU7	403176423	XP_003335072.2	glutathione reductase (NADPH)	+
2.67011	-3.48739	tr|A0A180G334|A0A180G334_PUCT1;tr|A0A0C4F283|A0A0C4F283_PUCT1	tr|A0A180G334|A0A180G334_PUCT1 Uncharacterized protein OS=Puccinia triticina (isolate 1-1 / race 1 (BBBD)) GN=PTTG_07204 PE=4 SV=1;tr|A0A0C4F283|A0A0C4F283_PUCT1 Uncharacterized protein OS=Puccinia triticina (isolate 1-1 / race 1 (BBBD)) PE=4 SV=1	7	7	7	22.7	22.7	22.7	48.03	0	56.267	1490100000	25	2.67011	0.0194221	-3.48739	-1.39783	24.6877	26.4917	24.7346	25.3821	26.3737	24.7132	28.9085	29.1933	28.8292	A0A180G334	1034732539	OAV87106.1	hypothetical protein PTTG_07204	+
2.57489	-3.48347	tr|A0A0C4F7L0|A0A0C4F7L0_PUCT1	tr|A0A0C4F7L0|A0A0C4F7L0_PUCT1 Phosphoacetylglucosamine mutase OS=Puccinia triticina (isolate 1-1 / race 1 (BBBD)) GN=PTTG_09144 PE=3 SV=1	10	10	10	22.1	22.1	22.1	57.845	0	40.979	1295300000	20	2.57489	0.0200149	-3.48347	-1.38005	25.4963	26.4789	26.4403	25.0224	25.9178	24.1114	28.602	28.4235	28.4766	A0A0C4F7L0	331221599	XP_003323474.1	phosphoacetylglucosamine mutase	+
2.53299	-3.4477	tr|A0A180H1M9|A0A180H1M9_PUCT1;tr|A0A0C4EY97|A0A0C4EY97_PUCT1	tr|A0A180H1M9|A0A180H1M9_PUCT1 Aspartate-semialdehyde dehydrogenase OS=Puccinia triticina (isolate 1-1 / race 1 (BBBD)) GN=PTTG_05796 PE=4 SV=1;tr|A0A0C4EY97|A0A0C4EY97_PUCT1 Uncharacterized protein OS=Puccinia triticina (isolate 1-1 / race 1 (BBBD)) PE=4	9	9	9	27.6	27.6	27.6	42.332	0	112.91	1596400000	25	2.53299	0.0206912	-3.4477	-1.36142	26.3411	26.0951	26.4732	25.9059	25.9989	24.5331	28.5934	29.3994	28.7883	A0A180H1M9	1034744939	OAV98926.1	aspartate-semialdehyde dehydrogenase	+
2.45665	-3.43513	tr|A0A0C4ETI7|A0A0C4ETI7_PUCT1;tr|A0A180GCA1|A0A180GCA1_PUCT1;tr|A0A0C4ETI6|A0A0C4ETI6_PUCT1	tr|A0A0C4ETI7|A0A0C4ETI7_PUCT1 Uncharacterized protein OS=Puccinia triticina (isolate 1-1 / race 1 (BBBD)) PE=3 SV=1;tr|A0A180GCA1|A0A180GCA1_PUCT1 Uncharacterized protein OS=Puccinia triticina (isolate 1-1 / race 1 (BBBD)) GN=PTTG_04116 PE=3 SV=1;tr|A0A0C	7	7	7	36.8	36.8	36.8	22.553	0	29.75	1493500000	26	2.45665	0.0203177	-3.43513	-1.34377	24.4346	24.9828	25.3165	26.4963	25.0537	24.9157	29.1896	29.121	28.4605	A0A0C4ETI7	1173940176	OQR89677.1	glutathione S-transferase	+
2.8682	-3.42142	tr|A0A0C4F2A8|A0A0C4F2A8_PUCT1	tr|A0A0C4F2A8|A0A0C4F2A8_PUCT1 Uncharacterized protein OS=Puccinia triticina (isolate 1-1 / race 1 (BBBD)) GN=PTTG_07229 PE=4 SV=1	6	6	6	50	50	50	13.42	0	176.58	1134000000	33	2.8682	0.0191077	-3.42142	-1.40784	24.7416	25.6599	24.2341	25.0984	24.4057	24.9685	28.7254	28.5029	27.5086	A0A0C4F2A8	1358971994	PRQ72779.1	Ribosome maturation protein SBDS	+
2.39902	-3.40114	tr|A0A180GEE1|A0A180GEE1_PUCT1;tr|A0A0C4EVF8|A0A0C4EVF8_PUCT1	tr|A0A180GEE1|A0A180GEE1_PUCT1 Large subunit ribosomal protein L31e OS=Puccinia triticina (isolate 1-1 / race 1 (BBBD)) GN=PTTG_04791 PE=4 SV=1;tr|A0A0C4EVF8|A0A0C4EVF8_PUCT1 Uncharacterized protein OS=Puccinia triticina (isolate 1-1 / race 1 (BBBD)) PE=4	3	3	3	29.6	29.6	29.6	14.339	0	9.2893	997310000	15	2.39902	0.0198169	-3.40114	-1.32283	25.7401	25.3279	25.9335	25.1254	25.0486	24.5103	29.2635	27.4072	28.217	A0A180GEE1
2.20109	-3.39701	tr|A0A0C4FBU2|A0A0C4FBU2_PUCT1	tr|A0A0C4FBU2|A0A0C4FBU2_PUCT1 Uncharacterized protein OS=Puccinia triticina (isolate 1-1 / race 1 (BBBD)) GN=PTTG_10691 PE=4 SV=1	3	1	1	29.9	12.7	12.7	14.522	0	230.99	1340900000	24	2.20109	0.0213973	-3.39701	-1.28337	26.5839	26.1126	26.0716	24.1128	26.1668	25.4128	28.1655	28.9846	28.7332	A0A0C4FBU2	1034733621	OAV87865.1	hypothetical protein PTTG_10691	+
2.52097	-3.39678	tr|A0A0C4EJ20|A0A0C4EJ20_PUCT1	tr|A0A0C4EJ20|A0A0C4EJ20_PUCT1 Uncharacterized protein OS=Puccinia triticina (isolate 1-1 / race 1 (BBBD)) GN=PTTG_00737 PE=4 SV=1	6	6	6	45.5	45.5	45.5	21.432	0	21.454	1182100000	22	2.52097	0.0202446	-3.39678	-1.3434	26.3138	25.4154	24.8626	25.3432	26.0889	24.2904	28.5886	28.522	28.8022	A0A0C4EJ20	1418627110	XP_025351004.1	acyl-CoA N-acyltransferase	+
2.54586	-3.3924	tr|A0A180GSD9|A0A180GSD9_PUCT1;tr|A0A0C4EVK7|A0A0C4EVK7_PUCT1	tr|A0A180GSD9|A0A180GSD9_PUCT1 Carboxypeptidase OS=Puccinia triticina (isolate 1-1 / race 1 (BBBD)) GN=PTTG_04843 PE=3 SV=1;tr|A0A0C4EVK7|A0A0C4EVK7_PUCT1 Uncharacterized protein OS=Puccinia triticina (isolate 1-1 / race 1 (BBBD)) PE=3 SV=1	9	9	9	26.3	26.3	26.3	58.13	0	75.291	1360100000	27	2.54586	0.0203913	-3.3924	-1.34634	23.9329	26.6981	25.4556	25.7432	25.8441	24.4965	29.1697	28.888	28.2034	A0A180GSD9	403160202	XP_003320755.2	carboxypeptidase C	+
3.87412	-3.37121	tr|A0A0C4F3J9|A0A0C4F3J9_PUCT1	tr|A0A0C4F3J9|A0A0C4F3J9_PUCT1 Adenylosuccinate lyase OS=Puccinia triticina (isolate 1-1 / race 1 (BBBD)) GN=PTTG_07679 PE=3 SV=1	10	10	4	29.3	29.3	12.8	54.72	0	162.05	1341600000	27	3.87412	0.0154553	-3.37121	-1.50943	26.2629	25.144	25.5106	24.8965	25.3886	25.6767	28.6746	28.7875	28.6132	A0A0C4F3J9	1034742727	OAV96726.1	adenylosuccinate lyase	+
5.56239	-3.36458	tr|A0A0C4EKB4|A0A0C4EKB4_PUCT1;tr|A0A180H067|A0A180H067_PUCT1	tr|A0A0C4EKB4|A0A0C4EKB4_PUCT1 Uncharacterized protein OS=Puccinia triticina (isolate 1-1 / race 1 (BBBD)) PE=4 SV=1;tr|A0A180H067|A0A180H067_PUCT1 Uncharacterized protein OS=Puccinia triticina (isolate 1-1 / race 1 (BBBD)) GN=PTTG_01189 PE=4 SV=1	11	11	11	35.5	35.5	35.5	51.824	0	43.699	1809600000	35	5.56239	0.0109623	-3.36458	-1.61173	25.3993	24.6925	26.1227	25.4932	25.5847	25.7728	28.9506	29.0412	28.9527	A0A0C4EKB4	909599928	KNE90477.1	seryl-tRNA synthetase	+
3.06942	-3.35193	tr|A0A180GE35|A0A180GE35_PUCT1;tr|A0A0C4EZ33|A0A0C4EZ33_PUCT1	tr|A0A180GE35|A0A180GE35_PUCT1 Uncharacterized protein OS=Puccinia triticina (isolate 1-1 / race 1 (BBBD)) GN=PTTG_06088 PE=4 SV=1;tr|A0A0C4EZ33|A0A0C4EZ33_PUCT1 Uncharacterized protein OS=Puccinia triticina (isolate 1-1 / race 1 (BBBD)) PE=4 SV=1	7	7	7	18.5	18.5	18.5	57.814	0	24.111	875620000	19	3.06942	0.0192558	-3.35193	-1.41229	24.2944	25.8525	25.681	23.8755	24.8785	24.8863	27.721	28.2255	27.7496	A0A180GE35	1405427568	SCZ92367.1	BZ3501_MvSof-1269-A2-R1_Chr2-1g04361	+
3.25271	-3.35161	tr|A0A180H2L6|A0A180H2L6_PUCT1	tr|A0A180H2L6|A0A180H2L6_PUCT1 Uncharacterized protein OS=Puccinia triticina (isolate 1-1 / race 1 (BBBD)) GN=PTTG_25534 PE=4 SV=1	3	3	3	19.3	19.3	19.3	21.564	0	25.574	1073700000	19	3.25271	0.017696	-3.35161	-1.43558	25.7807	25.2219	25.9497	25.4681	25.298	24.7828	28.3847	29.0475	28.1715	A0A180H2L6	1034744862	OAV98849.1	hypothetical protein PTTG_25534	+
2.75716	-3.34521	tr|A0A180GA04|A0A180GA04_PUCT1;tr|A0A0C4ETH9|A0A0C4ETH9_PUCT1;tr|A0A180GNF7|A0A180GNF7_PUCT1	tr|A0A180GA04|A0A180GA04_PUCT1 Uncharacterized protein OS=Puccinia triticina (isolate 1-1 / race 1 (BBBD)) GN=PTTG_04108 PE=3 SV=1;tr|A0A0C4ETH9|A0A0C4ETH9_PUCT1 Uncharacterized protein OS=Puccinia triticina (isolate 1-1 / race 1 (BBBD)) PE=4 SV=1	10	10	10	26.1	26.1	26.1	71.16	0	44.626	798630000	22	2.75716	0.0207675	-3.34521	-1.36536	25.7015	26.6376	25.393	24.3757	24.9574	24.3312	28.5485	27.9882	27.1633	A0A180GA04	331226650	XP_003325994.1	fumarate hydratase, mitochondrial
4.03055	-3.32347	tr|A0A180GF33|A0A180GF33_PUCT1;tr|A0A0C4F358|A0A0C4F358_PUCT1	tr|A0A180GF33|A0A180GF33_PUCT1 Uncharacterized protein OS=Puccinia triticina (isolate 1-1 / race 1 (BBBD)) GN=PTTG_07532 PE=4 SV=1;tr|A0A0C4F358|A0A0C4F358_PUCT1 Uncharacterized protein OS=Puccinia triticina (isolate 1-1 / race 1 (BBBD)) PE=4 SV=1	11	11	11	21.5	21.5	21.5	62.819	0	77.824	1150700000	30	4.03055	0.0159831	-3.32347	-1.50381	26.6319	26.6639	25.9466	24.6899	24.7861	25.3533	28.2621	28.2073	28.3304	A0A180GF33	403166009	XP_003325923.2	PiT family inorganic phosphate transporter	+
3.25248	-3.32336	tr|A0A180G2J0|A0A180G2J0_PUCT1;tr|A0A0C4F977|A0A0C4F977_PUCT1	tr|A0A180G2J0|A0A180G2J0_PUCT1 Uncharacterized protein OS=Puccinia triticina (isolate 1-1 / race 1 (BBBD)) GN=PTTG_09745 PE=4 SV=1;tr|A0A0C4F977|A0A0C4F977_PUCT1 Uncharacterized protein OS=Puccinia triticina (isolate 1-1 / race 1 (BBBD)) PE=4 SV=1	7	7	7	15.1	15.1	15.1	51.405	0	25.987	1059200000	23	3.25248	0.0191462	-3.32336	-1.42517	25.7294	25.8197	26.0894	25.6387	24.6383	24.9161	28.3438	28.6594	28.16	A0A180G2J0	403168995	XP_003328555.2	aminotransferase	+
2.90512	-3.31457	tr|A0A180GU09|A0A180GU09_PUCT1;tr|A0A0C4EVQ6|A0A0C4EVQ6_PUCT1	tr|A0A180GU09|A0A180GU09_PUCT1 Uncharacterized protein OS=Puccinia triticina (isolate 1-1 / race 1 (BBBD)) GN=PTTG_04892 PE=4 SV=1;tr|A0A0C4EVQ6|A0A0C4EVQ6_PUCT1 Uncharacterized protein OS=Puccinia triticina (isolate 1-1 / race 1 (BBBD)) PE=4 SV=1	4	4	4	37.8	37.8	37.8	20.393	0	124.2	831550000	16	2.90512	0.0204015	-3.31457	-1.3767	24.8615	25.644	25.9597	25.1267	24.6371	24.1603	28.5442	27.7352	27.5883	A0A180GU09	1034741862	OAV95869.1	hypothetical protein PTTG_04892	+
3.05186	-3.30925	tr|A0A180GPQ3|A0A180GPQ3_PUCT1;tr|A0A0C4F398|A0A0C4F398_PUCT1	tr|A0A180GPQ3|A0A180GPQ3_PUCT1 Phosphomannomutase OS=Puccinia triticina (isolate 1-1 / race 1 (BBBD)) GN=PTTG_07572 PE=3 SV=1;tr|A0A0C4F398|A0A0C4F398_PUCT1 Phosphomannomutase OS=Puccinia triticina (isolate 1-1 / race 1 (BBBD)) PE=3 SV=1	10	8	7	38.5	32.7	28.4	29.118	0	26.232	1590200000	19	3.05186	0.0193485	-3.30925	-1.39481	24.4814	25.6678	25.6968	25.1182	25.9871	25.8339	28.6785	28.7151	29.4732	A0A180GPQ3	1034740259	OAV94282.1	phosphomannomutase	+
3.20762	-3.30677	tr|A0A180GV23|A0A180GV23_PUCT1;tr|A0A0C4F7L3|A0A0C4F7L3_PUCT1	tr|A0A180GV23|A0A180GV23_PUCT1 Protein mago nashi OS=Puccinia triticina (isolate 1-1 / race 1 (BBBD)) GN=PTTG_09147 PE=4 SV=1;tr|A0A0C4F7L3|A0A0C4F7L3_PUCT1 Uncharacterized protein OS=Puccinia triticina (isolate 1-1 / race 1 (BBBD)) PE=4 SV=1	8	8	8	58.4	58.4	58.4	17.504	0	54.271	1962900000	26	3.20762	0.0194062	-3.30677	-1.41365	24.5042	24.6461	25.4427	26.2941	25.2743	26.1653	29.0919	29.4384	29.1236	A0A180GV23	331221577	XP_003323463.1	protein mago nashi	+
4.03247	-3.22447	tr|A0A180G6F9|A0A180G6F9_PUCT1;tr|A0A0C4F5Q2|A0A0C4F5Q2_PUCT1	tr|A0A180G6F9|A0A180G6F9_PUCT1 Uncharacterized protein OS=Puccinia triticina (isolate 1-1 / race 1 (BBBD)) GN=PTTG_08453 PE=4 SV=1	6	6	6	20.8	20.8	20.8	46.858	0	32.704	747270000	19	4.03247	0.0164408	-3.22447	-1.46331	25.6243	25.1015	24.6815	25.0207	24.5958	24.4228	28.0573	27.9374	27.718	A0A180G6F9
4.87493	-3.22272	tr|A0A0C4F7P6|A0A0C4F7P6_PUCT1;tr|A0A180G5Z4|A0A180G5Z4_PUCT1	tr|A0A0C4F7P6|A0A0C4F7P6_PUCT1 Uncharacterized protein OS=Puccinia triticina (isolate 1-1 / race 1 (BBBD)) PE=3 SV=1;tr|A0A180G5Z4|A0A180G5Z4_PUCT1 T-complex protein 1, theta subunit OS=Puccinia triticina (isolate 1-1 / race 1 (BBBD)) GN=PTTG_09180 PE=3 SV	6	6	6	13.8	13.8	13.8	58.046	0	70.982	1557600000	17	4.87493	0.0155214	-3.22272	-1.51676	25.6166	25.8475	24.9023	25.6674	25.5834	25.9321	28.9566	28.8309	29.0636	A0A0C4F7P6	1034733639	OAV87879.1	T-complex protein 1, theta subunit	+
2.14728	-3.20745	tr|A0A0C4ELC9|A0A0C4ELC9_PUCT1	tr|A0A0C4ELC9|A0A0C4ELC9_PUCT1 Malate dehydrogenase OS=Puccinia triticina (isolate 1-1 / race 1 (BBBD)) GN=PTTG_01563 PE=3 SV=1	9	6	6	39.7	30.9	30.9	36.968	0	180.92	1458700000	23	2.14728	0.0254723	-3.20745	-1.21842	25.9442	26.954	25.449	25.0615	26.3783	24.9951	28.3907	29.5587	28.1078	A0A0C4ELC9	1034746247	OAW00231.1	malate dehydrogenase, NAD-dependent	+
1.98368	-3.18695	tr|A0A0C4EP22|A0A0C4EP22_PUCT1;tr|A0A0C4EP14|A0A0C4EP14_PUCT1;tr|A0A180GK63|A0A180GK63_PUCT1	tr|A0A0C4EP22|A0A0C4EP22_PUCT1 Uncharacterized protein OS=Puccinia triticina (isolate 1-1 / race 1 (BBBD)) GN=PTTG_02520 PE=3 SV=1;tr|A0A0C4EP14|A0A0C4EP14_PUCT1 Uncharacterized protein OS=Puccinia triticina (isolate 1-1 / race 1 (BBBD)) PE=3 SV=1;tr|A0A18	7	6	6	22.9	21.1	21.1	43.121	0	46.915	1168100000	30	1.98368	0.0303151	-3.18695	-1.18046	25.3725	26.6777	25.7625	24.2822	26.5637	24.9358	28.7145	28.1268	28.5012	A0A0C4EP22	31087950	AAP42830.1	alcohol dehydrogenase	+
2.95824	-3.17981	tr|A0A180G2M2|A0A180G2M2_PUCT1;tr|A0A0C4F9N3|A0A0C4F9N3_PUCT1	tr|A0A180G2M2|A0A180G2M2_PUCT1 Leucyl-tRNA synthetase OS=Puccinia triticina (isolate 1-1 / race 1 (BBBD)) GN=PTTG_09914 PE=3 SV=1;tr|A0A0C4F9N3|A0A0C4F9N3_PUCT1 Uncharacterized protein OS=Puccinia triticina (isolate 1-1 / race 1 (BBBD)) PE=3 SV=1	6	6	6	6.5	6.5	6.5	123.48	0	25.252	441800000	11	2.95824	0.0201	-3.17981	-1.33678	25.7665	25.5348	26.2442	24.0318	24.4943	24.212	28.0885	26.8787	27.3103	A0A180G2M2	1034732185	OAV86897.1	leucyl-tRNA synthetase
1.56758	-3.17674	tr|A0A0C4EUH4|A0A0C4EUH4_PUCT1	tr|A0A0C4EUH4|A0A0C4EUH4_PUCT1 Uncharacterized protein OS=Puccinia triticina (isolate 1-1 / race 1 (BBBD)) GN=PTTG_04453 PE=4 SV=1	5	5	5	24.2	24.2	24.2	21.607	0	12.979	1578600000	19	1.56758	0.0438679	-3.17674	-1.08347	26.2834	25.7122	25.2214	25.9213	26.6681	23.5837	28.6305	28.4189	28.6539	A0A0C4EUH4	599105869	XP_007382709.1	RNA-binding domain-containing protein	+
3.28253	-3.1696	tr|A0A180G2U7|A0A180G2U7_PUCT1;tr|A0A0C4EZ67|A0A0C4EZ67_PUCT1;tr|A0A0C4F8R4|A0A0C4F8R4_PUCT1	tr|A0A180G2U7|A0A180G2U7_PUCT1 Uncharacterized protein OS=Puccinia triticina (isolate 1-1 / race 1 (BBBD)) GN=PTTG_09566 PE=3 SV=1;tr|A0A0C4EZ67|A0A0C4EZ67_PUCT1 Uncharacterized protein OS=Puccinia triticina (isolate 1-1 / race 1 (BBBD)) PE=3 SV=1;tr|A0A0C	11	10	10	15.2	14.5	14.5	128.18	0	34.002	797340000	25	3.28253	0.0208444	-3.1696	-1.37156	25.8083	25.7488	25.8309	25.1799	24.3181	24.4975	27.53	27.8703	28.104	A0A180G2U7	403159882	XP_003320436.2	ubiquitin thiolesterase	+
2.97501	-3.16234	tr|A0A180GG12|A0A180GG12_PUCT1;tr|A0A0C4ETG0|A0A0C4ETG0_PUCT1	tr|A0A180GG12|A0A180GG12_PUCT1 Uncharacterized protein OS=Puccinia triticina (isolate 1-1 / race 1 (BBBD)) GN=PTTG_04089 PE=4 SV=1;tr|A0A0C4ETG0|A0A0C4ETG0_PUCT1 Uncharacterized protein OS=Puccinia triticina (isolate 1-1 / race 1 (BBBD)) PE=4 SV=1	10	10	10	31.5	31.5	31.5	52.325	0	23.454	1416100000	19	2.97501	0.0200285	-3.16234	-1.33273	24.5433	25.3778	25.5239	26.0819	25.2107	25.6083	29.3403	28.5917	28.456	A0A180GG12	914261899	KNZ76994.1	Chromatin structure-remodeling complex subunit rsc9	+
3.00771	-3.14841	tr|A0A180GUQ7|A0A180GUQ7_PUCT1;tr|A0A180GQ32|A0A180GQ32_PUCT1;tr|A0A0C4ERP0|A0A0C4ERP0_PUCT1;tr|A0A0C4F498|A0A0C4F498_PUCT1	tr|A0A180GUQ7|A0A180GUQ7_PUCT1 Proteasome subunit beta type OS=Puccinia triticina (isolate 1-1 / race 1 (BBBD)) GN=PTTG_03460 PE=3 SV=1;tr|A0A180GQ32|A0A180GQ32_PUCT1 Proteasome subunit beta type OS=Puccinia triticina (isolate 1-1 / race 1 (BBBD)) GN=PTTG_	4	4	4	27.9	27.9	27.9	22.499	0	18.582	1042300000	19	3.00771	0.0199574	-3.14841	-1.33184	26.7706	24.7557	25.9727	24.8707	25.9666	25.0679	28.5744	28.5991	28.177	A0A180GUQ7	1034742251	OAV96254.1	proteasome component PUP3	+
2.2766	-3.14035	tr|A0A0C4ENT2|A0A0C4ENT2_PUCT1	tr|A0A0C4ENT2|A0A0C4ENT2_PUCT1 Uncharacterized protein OS=Puccinia triticina (isolate 1-1 / race 1 (BBBD)) GN=PTTG_02429 PE=4 SV=1	5	5	5	51.4	51.4	51.4	12.214	0	111.35	1495500000	13	2.2766	0.0251803	-3.14035	-1.22201	26.1489	26.6484	25.9495	24.9894	25.1658	26.2398	29.3779	28.4809	27.9574	A0A0C4ENT2	1488147788	RKP13852.1	ubiquitin-related domain-containing protein	+
3.69281	-3.13664	tr|A0A0C4F8T8|A0A0C4F8T8_PUCT1	tr|A0A0C4F8T8|A0A0C4F8T8_PUCT1 Uncharacterized protein OS=Puccinia triticina (isolate 1-1 / race 1 (BBBD)) GN=PTTG_09594 PE=4 SV=1	2	2	2	27.1	27.1	27.1	12.485	0	24.429	1122600000	11	3.69281	0.0194962	-3.13664	-1.39933	23.9206	26.7637	25.3464	25.4448	25.8768	25.4004	28.4839	29.0832	28.5649	A0A0C4F8T8	331220978	XP_003323164.1	high mobility group protein B1	+
3.15616	-3.11976	tr|A0A180H4B6|A0A180H4B6_PUCT1	tr|A0A180H4B6|A0A180H4B6_PUCT1 Uncharacterized protein OS=Puccinia triticina (isolate 1-1 / race 1 (BBBD)) GN=PTTG_11722 PE=4 SV=1	4	4	4	26.7	26.7	26.7	21.657	0	10.665	1397700000	13	3.15616	0.020172	-3.11976	-1.33897	25.1349	26.1335	26.0336	24.9101	25.8592	25.3127	28.1646	28.7961	28.4806	A0A180H4B6	1034745667	OAV99651.1	hypothetical protein PTTG_11722	+
1.91642	-3.10925	tr|A0A0C4EUT5|A0A0C4EUT5_PUCT1;tr|A0A180H2W6|A0A180H2W6_PUCT1	tr|A0A0C4EUT5|A0A0C4EUT5_PUCT1 Uncharacterized protein OS=Puccinia triticina (isolate 1-1 / race 1 (BBBD)) PE=4 SV=1;tr|A0A180H2W6|A0A180H2W6_PUCT1 Uncharacterized protein OS=Puccinia triticina (isolate 1-1 / race 1 (BBBD)) GN=PTTG_04566 PE=4 SV=1	10	10	10	24.1	24.1	24.1	54.831	0	54.792	1211800000	29	1.91642	0.0357848	-3.10925	-1.14556	25.8352	27.5128	24.8055	26.8008	24.608	24.7411	28.64	28.4688	28.369	A0A0C4EUT5	331241671	XP_003333483.1	UDP-N-acetylglucosamine pyrophosphorylase	+
2.95824	-3.10574	tr|A0A180GNN1|A0A180GNN1_PUCT1;tr|A0A0C4EUC6|A0A0C4EUC6_PUCT1	tr|A0A180GNN1|A0A180GNN1_PUCT1 Protein transporter SEC23 OS=Puccinia triticina (isolate 1-1 / race 1 (BBBD)) GN=PTTG_04405 PE=4 SV=1;tr|A0A0C4EUC6|A0A0C4EUC6_PUCT1 Uncharacterized protein OS=Puccinia triticina (isolate 1-1 / race 1 (BBBD)) PE=4 SV=1	10	10	10	21.3	21.3	21.3	84.851	0	61.904	884980000	23	2.95824	0.0201119	-3.10574	-1.3105	26.154	25.5631	25.3756	25.4703	25.0329	24.5183	28.5372	27.6809	28.1206	A0A180GNN1	1034739885	OAV93912.1	protein transporter SEC23	+
2.37021	-3.09904	tr|A0A180GK70|A0A180GK70_PUCT1;tr|A0A0C4EPK7|A0A0C4EPK7_PUCT1	tr|A0A180GK70|A0A180GK70_PUCT1 Uncharacterized protein OS=Puccinia triticina (isolate 1-1 / race 1 (BBBD)) GN=PTTG_02709 PE=4 SV=1;tr|A0A0C4EPK7|A0A0C4EPK7_PUCT1 Uncharacterized protein OS=Puccinia triticina (isolate 1-1 / race 1 (BBBD)) PE=4 SV=1	3	3	3	15.5	15.5	15.5	28.256	0	131.02	1471000000	12	2.37021	0.0253465	-3.09904	-1.22496	25.8798	25.3169	25.3396	25.3037	26.074	25.4845	29.2837	29.1023	27.7732	A0A180GK70	1022858099	XP_016271216.1	transformer-SR ribonucleoprotein	+
2.3565	-3.09891	tr|A0A0C4EN92|A0A0C4EN92_PUCT1	tr|A0A0C4EN92|A0A0C4EN92_PUCT1 20S proteasome subunit beta 2 OS=Puccinia triticina (isolate 1-1 / race 1 (BBBD)) GN=PTTG_02233 PE=4 SV=1	6	5	5	17.7	14.3	14.3	31.013	0	6.0731	1272000000	15	2.3565	0.0252632	-3.09891	-1.2227	26.2614	26.5603	25.0252	25.8277	26.2101	24.4529	28.6532	28.5914	28.5429	A0A0C4EN92	1034738327	OAV92374.1	20S proteasome subunit beta 2	+
3.79567	-3.067	tr|A0A0C4EYL5|A0A0C4EYL5_PUCT1	tr|A0A0C4EYL5|A0A0C4EYL5_PUCT1 Uncharacterized protein OS=Puccinia triticina (isolate 1-1 / race 1 (BBBD)) GN=PTTG_05915 PE=3 SV=1	3	3	3	20.3	20.3	20.3	15.6	0	21.353	932340000	14	3.79567	0.0200899	-3.067	-1.38008	26.0096	26.2947	24.8865	25.0222	24.849	24.5736	28.095	27.5242	28.0266	A0A0C4EYL5	403171639	XP_003330839.2	cofilin	+
3.29935	-3.05717	tr|A0A180GP31|A0A180GP31_PUCT1;tr|A0A0C4ESK4|A0A0C4ESK4_PUCT1	tr|A0A180GP31|A0A180GP31_PUCT1 Uncharacterized protein OS=Puccinia triticina (isolate 1-1 / race 1 (BBBD)) GN=PTTG_03783 PE=4 SV=1;tr|A0A0C4ESK4|A0A0C4ESK4_PUCT1 Uncharacterized protein OS=Puccinia triticina (isolate 1-1 / race 1 (BBBD)) PE=4 SV=1	14	14	14	22.1	22.1	22.1	113.77	0	55.527	1223500000	37	3.29935	0.0198869	-3.05717	-1.33098	24.6872	25.2827	25.1725	25.2987	25.8105	25.2569	28.8266	28.6647	28.0465	A0A180GP31	1022850530	XP_016272658.1	26S proteasome regulatory subunit	+
2.50121	-3.04718	tr|A0A0C4EHW6|A0A0C4EHW6_PUCT1;tr|A0A180H103|A0A180H103_PUCT1	tr|A0A0C4EHW6|A0A0C4EHW6_PUCT1 Uncharacterized protein OS=Puccinia triticina (isolate 1-1 / race 1 (BBBD)) PE=4 SV=1;tr|A0A180H103|A0A180H103_PUCT1 Dihydroxy-acid dehydratase OS=Puccinia triticina (isolate 1-1 / race 1 (BBBD)) GN=PTTG_00332 PE=3 SV=1	6	6	6	16.4	16.4	16.4	62.275	0	37.613	682050000	24	2.50121	0.0247309	-3.04718	-1.22872	26.6264	25.8499	25.523	25.7853	24.6325	24.3059	27.8582	27.7206	28.2864	A0A0C4EHW6	1034744299	OAV98289.1	dihydroxy-acid dehydratase	+
2.62444	-3.04177	tr|A0A0C4F4L5|A0A0C4F4L5_PUCT1	tr|A0A0C4F4L5|A0A0C4F4L5_PUCT1 GMP synthase OS=Puccinia triticina (isolate 1-1 / race 1 (BBBD)) GN=PTTG_08055 PE=3 SV=1	10	10	10	23.7	23.7	23.7	61.003	0	61.921	1023700000	25	2.62444	0.023651	-3.04177	-1.24463	25.9773	26.178	25.6078	24.5271	25.2158	24.6998	28.6265	27.6032	27.3383	A0A0C4F4L5	1034732886	OAV87331.1	GMP synthase	+
2.8145	-3.01611	tr|A0A0C4EUC9|A0A0C4EUC9_PUCT1	tr|A0A0C4EUC9|A0A0C4EUC9_PUCT1 Hydroxyacylglutathione hydrolase OS=Puccinia triticina (isolate 1-1 / race 1 (BBBD)) GN=PTTG_04408 PE=3 SV=1	6	6	6	24.7	24.7	24.7	35.194	0	61.943	1758000000	23	2.8145	0.0233378	-3.01611	-1.26099	26.6946	25.2646	26.8736	26.5914	25.3553	25.5609	28.804	29.0182	28.7337	A0A0C4EUC9	1034739888	OAV93915.1	hydroxyacylglutathione hydrolase	+
2.09299	-2.98714	tr|A0A0C4EH25|A0A0C4EH25_PUCT1	tr|A0A0C4EH25|A0A0C4EH25_PUCT1 Isocitrate dehydrogenase [NAD] subunit, mitochondrial OS=Puccinia triticina (isolate 1-1 / race 1 (BBBD)) GN=PTTG_00041 PE=3 SV=1	10	10	10	32	32	32	41.767	0	29.304	1073800000	22	2.09299	0.0355597	-2.98714	-1.14439	25.079	25.3851	25.8252	26.5288	24.7599	24.9669	28.8651	28.0223	28.3297	A0A0C4EH25	1034736657	OAV90734.1	isocitrate dehydrogenase (NAD+)	+
2.99785	-2.96225	tr|A0A0C4EYL1|A0A0C4EYL1_PUCT1	tr|A0A0C4EYL1|A0A0C4EYL1_PUCT1 Uncharacterized protein OS=Puccinia triticina (isolate 1-1 / race 1 (BBBD)) GN=PTTG_05911 PE=4 SV=1	2	2	2	14.3	14.3	14.3	16.609	0	40.655	864190000	10	2.99785	0.0234169	-2.96225	-1.2635	26.3397	25.5372	25.2919	24.8574	24.6048	25.6026	28.2392	28.051	27.6613	A0A0C4EYL1	1418865284	XP_025354855.1	secreted protein	+
2.21976	-2.95601	tr|A0A180G8W4|A0A180G8W4_PUCT1	tr|A0A180G8W4|A0A180G8W4_PUCT1 Uncharacterized protein OS=Puccinia triticina (isolate 1-1 / race 1 (BBBD)) GN=PTTG_28824 PE=4 SV=1	9	9	9	38.1	38.1	38.1	47.986	0	53.073	899220000	19	2.21976	0.0335414	-2.95601	-1.15639	25.6912	25.92	25.1421	25.5294	23.991	25.3974	28.355	27.4608	27.9701	A0A180G8W4	403158016	XP_003307367.2	histone-binding protein RBBP4
2.08543	-2.94117	tr|A0A180GWP0|A0A180GWP0_PUCT1;tr|A0A0C4ET96|A0A0C4ET96_PUCT1	tr|A0A180GWP0|A0A180GWP0_PUCT1 Uncharacterized protein OS=Puccinia triticina (isolate 1-1 / race 1 (BBBD)) GN=PTTG_04025 PE=3 SV=1	11	11	11	28.2	28.2	28.2	68.933	0	120.63	1123400000	26	2.08543	0.0366	-2.94117	-1.12956	24.4488	25.7559	25.2763	25.77	25.1577	24.4018	28.7553	28.2009	27.1968	A0A180GWP0	331243834	XP_003334559.1	2-isopropylmalate synthase	+
2.09128	-2.93297	tr|A0A180GR40|A0A180GR40_PUCT1;tr|A0A0C4EJ49|A0A0C4EJ49_PUCT1	tr|A0A180GR40|A0A180GR40_PUCT1 ATP phosphoribosyltransferase OS=Puccinia triticina (isolate 1-1 / race 1 (BBBD)) GN=PTTG_00766 PE=3 SV=1;tr|A0A0C4EJ49|A0A0C4EJ49_PUCT1 Uncharacterized protein OS=Puccinia triticina (isolate 1-1 / race 1 (BBBD)) PE=3 SV=1	5	5	5	21.7	21.7	21.7	33.574	0	41.399	1131300000	34	2.09128	0.0371925	-2.93297	-1.12814	26.2569	26.4512	25.4889	26.6795	25.0504	25.2337	28.2299	29.199	28.3337	A0A180GR40	1034740842	OAV94859.1	ATP phosphoribosyltransferase	+
3.08568	-2.91584	tr|A0A180GJV9|A0A180GJV9_PUCT1;tr|A0A0C4EP28|A0A0C4EP28_PUCT1	tr|A0A180GJV9|A0A180GJV9_PUCT1 Eukaryotic translation initiation factor 3 subunit A OS=Puccinia triticina (isolate 1-1 / race 1 (BBBD)) GN=TIF32 PE=3 SV=1;tr|A0A0C4EP28|A0A0C4EP28_PUCT1 Eukaryotic translation initiation factor 3 subunit A OS=Puccinia triti	14	14	14	22.1	22.1	22.1	123.77	0	73.191	1391700000	28	3.08568	0.0232593	-2.91584	-1.25592	24.5865	26.724	25.0593	25.8712	25.4611	25.4451	29.0285	28.4699	28.0265	A0A180GJV9	913836365	KNZ44915.1	eukaryotic translation initiation factor 3 subunit A	+
2.80923	-2.9023	tr|A0A180GPB2|A0A180GPB2_PUCT1;tr|A0A0C4EQG3|A0A0C4EQG3_PUCT1	tr|A0A180GPB2|A0A180GPB2_PUCT1 Uncharacterized protein OS=Puccinia triticina (isolate 1-1 / race 1 (BBBD)) GN=PTTG_03022 PE=4 SV=1;tr|A0A0C4EQG3|A0A0C4EQG3_PUCT1 Uncharacterized protein OS=Puccinia triticina (isolate 1-1 / race 1 (BBBD)) PE=4 SV=1	8	8	8	42.5	42.5	42.5	29.339	0	19.62	1269200000	19	2.80923	0.025098	-2.9023	-1.22034	24.9948	27.0045	25.1737	25.1119	25.6267	26.3903	28.7021	28.6638	28.4698	A0A180GPB2	1244195845	PBP20617.1	putative replication protein A 32 kDa subunit	+
2.35492	-2.89321	tr|A0A180GFJ2|A0A180GFJ2_PUCT1;tr|A0A0C4EW94|A0A0C4EW94_PUCT1	tr|A0A180GFJ2|A0A180GFJ2_PUCT1 Uncharacterized protein OS=Puccinia triticina (isolate 1-1 / race 1 (BBBD)) GN=PTTG_27957 PE=3 SV=1;tr|A0A0C4EW94|A0A0C4EW94_PUCT1 Uncharacterized protein OS=Puccinia triticina (isolate 1-1 / race 1 (BBBD)) PE=3 SV=1	7	7	7	19	19	19	45.188	0	36.164	992100000	23	2.35492	0.0333163	-2.89321	-1.15751	25.9119	25.5221	26.282	26.2852	24.7286	25.419	28.6798	27.9543	28.4784	A0A180GFJ2	808367144	XP_012188992.1	phosphoserine aminotransferase	+
2.71476	-2.88677	tr|A0A180G9N6|A0A180G9N6_PUCT1;tr|A0A0C4F7S0|A0A0C4F7S0_PUCT1;A0A1D5Z450;A0A1D5YFP7	tr|A0A180G9N6|A0A180G9N6_PUCT1 Uncharacterized protein OS=Puccinia triticina (isolate 1-1 / race 1 (BBBD)) GN=PTTG_09204 PE=4 SV=1;tr|A0A0C4F7S0|A0A0C4F7S0_PUCT1 Uncharacterized protein OS=Puccinia triticina (isolate 1-1 / race 1 (BBBD)) PE=4 SV=1	7	7	7	19	19	19	48.964	0	29.674	1245500000	24	2.71476	0.0263819	-2.88677	-1.20354	24.8918	25.4907	23.7143	25.5631	25.0301	26.3933	28.5134	28.5059	28.6275	A0A180G9N6	1405418863	SDA07873.1	BZ3501_MvSof-1269-A2-R1_Chr6-1g08310	+
2.22634	-2.8811	tr|A0A0C4EIT7|A0A0C4EIT7_PUCT1	tr|A0A0C4EIT7|A0A0C4EIT7_PUCT1 CK1/CK1/CK1-D protein kinase OS=Puccinia triticina (isolate 1-1 / race 1 (BBBD)) GN=PTTG_00654 PE=3 SV=1	8	8	8	26.2	26.2	26.2	41.765	0	13.156	615520000	15	2.22634	0.0362759	-2.8811	-1.13435	24.1682	24.717	26.7689	25.1288	24.7454	24.2065	28.5125	27.1072	27.1043	A0A0C4EIT7	1034742330	OAV96332.1	CK1/CK1/CK1-D protein kinase
2.96837	-2.87851	tr|A0A180GT09|A0A180GT09_PUCT1	tr|A0A180GT09|A0A180GT09_PUCT1 Uncharacterized protein OS=Puccinia triticina (isolate 1-1 / race 1 (BBBD)) GN=PTTG_26516 PE=4 SV=1	4	4	4	48.8	48.8	48.8	13.598	0	37.735	1406500000	23	2.96837	0.0248133	-2.87851	-1.22975	26.0308	26.0941	25.6624	25.8036	26.3214	25.1834	28.8109	28.628	28.505	A0A180GT09	1034741941	OAV95947.1	hypothetical protein PTTG_26516	+
2.94156	-2.87764	tr|A0A180G9B3|A0A180G9B3_PUCT1;tr|A0A0C4F6S5|A0A0C4F6S5_PUCT1	tr|A0A180G9B3|A0A180G9B3_PUCT1 Methionine aminopeptidase 2 OS=Puccinia triticina (isolate 1-1 / race 1 (BBBD)) GN=PTTG_08849 PE=3 SV=1	4	4	4	12.6	12.6	12.6	48.462	0	23.55	557530000	13	2.94156	0.0250331	-2.87764	-1.22652	24.9963	25.3259	25.7238	24.5298	24.0759	25.2124	27.6886	27.4096	27.3528	A0A180G9B3
3.82376	-2.85629	tr|A0A180G4N7|A0A180G4N7_PUCT1	tr|A0A180G4N7|A0A180G4N7_PUCT1 Uncharacterized protein OS=Puccinia triticina (isolate 1-1 / race 1 (BBBD)) GN=PTTG_12514 PE=4 SV=1	3	3	3	31.1	31.1	31.1	14.727	0	14.529	1529900000	12	3.82376	0.0216194	-2.85629	-1.29614	24.1513	26.1219	25.1501	26.6108	26.053	26.2977	28.9959	29.4147	29.1197	A0A180G4N7	1034733236	OAV87568.1	hypothetical protein PTTG_12514	+
3.7869	-2.84986	tr|A0A180GCL8|A0A180GCL8_PUCT1	tr|A0A180GCL8|A0A180GCL8_PUCT1 Uncharacterized protein OS=Puccinia triticina (isolate 1-1 / race 1 (BBBD)) GN=PTTG_12430 PE=4 SV=1	3	3	3	21.8	21.8	21.8	14.831	0	7.0638	1054600000	13	3.7869	0.0214708	-2.84986	-1.29089	25.3772	25.2614	25.7531	25.5053	25.0605	25.6779	28.4537	28.202	28.1376	A0A180GCL8	1034735560	OAV89663.1	hypothetical protein PTTG_12430	+
2.67788	-2.83901	tr|A0A0C4EPP1|A0A0C4EPP1_PUCT1;tr|A0A180GWK4|A0A180GWK4_PUCT1	tr|A0A0C4EPP1|A0A0C4EPP1_PUCT1 Uncharacterized protein OS=Puccinia triticina (isolate 1-1 / race 1 (BBBD)) PE=3 SV=1;tr|A0A180GWK4|A0A180GWK4_PUCT1 Uncharacterized protein OS=Puccinia triticina (isolate 1-1 / race 1 (BBBD)) GN=PTTG_02744 PE=3 SV=1	16	15	15	9.2	8.9	8.9	255.78	0	28.898	982990000	24	2.67788	0.0300774	-2.83901	-1.18246	25.6981	26.6962	26.3104	25.6932	25.693	24.6299	28.1649	27.8596	28.5086	A0A0C4EPP1	403174367	XP_003333348.2	carbamoyl-phosphate synthase small subunit	+
4.06495	-2.82405	tr|A0A0C4EX90|A0A0C4EX90_PUCT1;tr|A0A180GRR2|A0A180GRR2_PUCT1	tr|A0A0C4EX90|A0A0C4EX90_PUCT1 Uncharacterized protein OS=Puccinia triticina (isolate 1-1 / race 1 (BBBD)) PE=3 SV=1;tr|A0A180GRR2|A0A180GRR2_PUCT1 Uncharacterized protein OS=Puccinia triticina (isolate 1-1 / race 1 (BBBD)) GN=PTTG_05438 PE=3 SV=1	6	6	6	10.6	10.6	10.6	96.065	0	42.654	704570000	18	4.06495	0.0207917	-2.82405	-1.29846	25.2974	27.3712	26.0247	24.9108	25.2713	24.81	28.0306	27.7292	27.7045	A0A0C4EX90	599386114	XP_007409614.1	subtilisin protease
4.11887	-2.80145	tr|A0A0C4F644|A0A0C4F644_PUCT1;tr|A0A0C4F8T3|A0A0C4F8T3_PUCT1;A0A1D5ZGB2;A0A1D6A1W2;A0A1D5ZGB1;A0A1D5YST6	tr|A0A0C4F644|A0A0C4F644_PUCT1 Guanylate kinase OS=Puccinia triticina (isolate 1-1 / race 1 (BBBD)) GN=PTTG_08605 PE=4 SV=1;tr|A0A0C4F8T3|A0A0C4F8T3_PUCT1 Uncharacterized protein OS=Puccinia triticina (isolate 1-1 / race 1 (BBBD)) PE=4 SV=1	6	6	6	27.1	27.1	27.1	28.167	0	9.405	720570000	15	4.11887	0.0215448	-2.80145	-1.29209	26.532	26.4192	24.7157	24.8782	25.3337	25.1012	28.1145	27.7838	27.8192	A0A0C4F644	1034739914	OAV93941.1	guanylate kinase	+
2.48735	-2.80062	tr|A0A0C4EXT6|A0A0C4EXT6_PUCT1;tr|A0A180GAY2|A0A180GAY2_PUCT1	tr|A0A0C4EXT6|A0A0C4EXT6_PUCT1 Chorismate synthase OS=Puccinia triticina (isolate 1-1 / race 1 (BBBD)) PE=3 SV=1;tr|A0A180GAY2|A0A180GAY2_PUCT1 Chorismate synthase OS=Puccinia triticina (isolate 1-1 / race 1 (BBBD)) GN=PTTG_05635 PE=3 SV=1	8	8	8	29.8	29.8	29.8	42.202	0	60.564	1000400000	19	2.48735	0.0356719	-2.80062	-1.14547	26.1751	26.1619	25.657	25.831	25.2609	24.7611	28.7011	27.6263	27.9275	A0A0C4EXT6	1034735799	OAV89896.1	chorismate synthase	+
1.9616	-2.78321	tr|A0A0C4EYI8|A0A0C4EYI8_PUCT1;tr|A0A180GXR5|A0A180GXR5_PUCT1;tr|A0A0C4FCF4|A0A0C4FCF4_PUCT1	tr|A0A0C4EYI8|A0A0C4EYI8_PUCT1 Uncharacterized protein OS=Puccinia triticina (isolate 1-1 / race 1 (BBBD)) PE=3 SV=1;tr|A0A180GXR5|A0A180GXR5_PUCT1 60S ribosomal protein L3 OS=Puccinia triticina (isolate 1-1 / race 1 (BBBD)) GN=PTTG_05888 PE=3 SV=1	7	7	7	16.6	16.6	16.6	43.701	0	36.896	1055800000	19	1.9616	0.0491343	-2.78321	-1.06222	24.8769	25.4769	25.6506	24.0316	25.3873	25.4809	27.2958	27.3926	28.5611	A0A0C4EYI8
3.64544	-2.76092	tr|A0A180GP71|A0A180GP71_PUCT1;tr|A0A0C4EQF9|A0A0C4EQF9_PUCT1	tr|A0A180GP71|A0A180GP71_PUCT1 Uncharacterized protein OS=Puccinia triticina (isolate 1-1 / race 1 (BBBD)) GN=PTTG_03018 PE=4 SV=1;tr|A0A0C4EQF9|A0A0C4EQF9_PUCT1 Uncharacterized protein OS=Puccinia triticina (isolate 1-1 / race 1 (BBBD)) PE=4 SV=1	3	3	3	9.9	9.9	9.9	59.889	0	19.268	918730000	16	3.64544	0.0235719	-2.76092	-1.24444	25.7684	25.1263	25.3828	25.6873	25.6775	25.0734	28.3564	28.2802	28.0843	A0A180GP71	983146446	KWU44414.1	Tudor/PWWP/MBT	+
2.18254	-2.75681	tr|A0A180GE86|A0A180GE86_PUCT1	tr|A0A180GE86|A0A180GE86_PUCT1 Uncharacterized protein OS=Puccinia triticina (isolate 1-1 / race 1 (BBBD)) GN=PTTG_12483 PE=4 SV=1	9	9	9	28.5	28.5	28.5	43.489	0	34.371	720800000	16	2.18254	0.0435515	-2.75681	-1.08907	26.6027	25.7942	25.2777	24.5552	25.4422	24.9462	28.6631	27.3629	27.1881	A0A180GE86
2.4705	-2.73436	tr|A0A0C4EL00|A0A0C4EL00_PUCT1	tr|A0A0C4EL00|A0A0C4EL00_PUCT1 Uncharacterized protein OS=Puccinia triticina (isolate 1-1 / race 1 (BBBD)) GN=PTTG_01431 PE=4 SV=1	8	8	8	27.8	27.8	27.8	29.242	0	19.343	1353800000	23	2.4705	0.0380741	-2.73436	-1.12109	25.5773	25.7747	26.173	24.8305	25.4385	25.6928	28.7177	27.9528	27.4944	A0A0C4EL00	1216219593	SCV74694.1	BQ2448_7723	+
2.46689	-2.69151	tr|A0A180GZZ2|A0A180GZZ2_PUCT1;tr|A0A0C4EQR4|A0A0C4EQR4_PUCT1	tr|A0A180GZZ2|A0A180GZZ2_PUCT1 Pentafunctional AROM polypeptide OS=Puccinia triticina (isolate 1-1 / race 1 (BBBD)) GN=PTTG_03125 PE=3 SV=1;tr|A0A0C4EQR4|A0A0C4EQR4_PUCT1 Uncharacterized protein OS=Puccinia triticina (isolate 1-1 / race 1 (BBBD)) PE=3 SV=1	12	12	12	12.1	12.1	12.1	178.63	0	35.459	575870000	18	2.46689	0.0415122	-2.69151	-1.1062	26.3724	26.0086	25.6597	25.0925	25.6833	24.3186	27.4883	27.6098	28.0708	A0A180GZZ2	913874446	KNZ60918.1	3-phosphoshikimate 1-carboxyvinyltransferase
3.42221	-2.58746	tr|A0A0C4EJI8|A0A0C4EJI8_PUCT1	tr|A0A0C4EJI8|A0A0C4EJI8_PUCT1 6,7-dimethyl-8-ribityllumazine synthase OS=Puccinia triticina (isolate 1-1 / race 1 (BBBD)) GN=PTTG_00906 PE=4 SV=1	3	3	3	50	50	50	11.163	0	118.62	912760000	25	3.42221	0.0330385	-2.58746	-1.15839	24.8981	25.1506	25.9944	25.0139	25.3221	24.5565	27.6279	27.6186	27.4084	A0A0C4EJI8	1034739262	OAV93296.1	6,7-dimethyl-8-ribityllumazine synthase	+
2.72628	-2.58611	tr|A0A180GTG8|A0A180GTG8_PUCT1;tr|A0A0C4EMX9|A0A0C4EMX9_PUCT1	tr|A0A180GTG8|A0A180GTG8_PUCT1 Peptidyl-prolyl cis-trans isomerase OS=Puccinia triticina (isolate 1-1 / race 1 (BBBD)) GN=PTTG_02119 PE=3 SV=1;tr|A0A0C4EMX9|A0A0C4EMX9_PUCT1 Peptidyl-prolyl cis-trans isomerase OS=Puccinia triticina (isolate 1-1 / race 1 (B	3	3	3	18.4	18.4	18.4	24.705	0	9.3709	700830000	10	2.72628	0.0420547	-2.58611	-1.09835	24.7378	27.3003	26.7666	25.1022	24.9647	24.6521	27.3994	28.1023	26.9755	A0A180GTG8
3.45658	-2.56812	tr|A0A180GAQ8|A0A180GAQ8_PUCT1;tr|A0A0C4EZU3|A0A0C4EZU3_PUCT1;tr|A0A0C4F828|A0A0C4F828_PUCT1	tr|A0A180GAQ8|A0A180GAQ8_PUCT1 Uncharacterized protein OS=Puccinia triticina (isolate 1-1 / race 1 (BBBD)) GN=PTTG_28577 PE=4 SV=1;tr|A0A0C4EZU3|A0A0C4EZU3_PUCT1 Uncharacterized protein OS=Puccinia triticina (isolate 1-1 / race 1 (BBBD)) PE=4 SV=1	5	5	5	17.3	17.3	17.3	56.47	0	46.434	856260000	15	3.45658	0.0338032	-2.56812	-1.15304	24.9707	25.8427	25.8184	25.2724	25.0176	25.7266	27.9671	27.7244	28.0294	A0A180GAQ8
3.0784	-2.55053	tr|A0A0C4EKZ1|A0A0C4EKZ1_PUCT1;tr|A0A180H4Q4|A0A180H4Q4_PUCT1;tr|A0A0C4EKZ0|A0A0C4EKZ0_PUCT1	tr|A0A0C4EKZ1|A0A0C4EKZ1_PUCT1 Uncharacterized protein OS=Puccinia triticina (isolate 1-1 / race 1 (BBBD)) GN=PTTG_01422 PE=4 SV=1;tr|A0A180H4Q4|A0A180H4Q4_PUCT1 Uncharacterized protein OS=Puccinia triticina (isolate 1-1 / race 1 (BBBD)) GN=PTTG_01421 PE=4	9	9	9	35.8	35.8	35.8	44.56	0	56.802	620210000	21	3.0784	0.0383385	-2.55053	-1.11738	25.1577	26.6808	25.8736	25.5016	24.9018	24.5542	27.4264	27.6202	27.5627	A0A0C4EKZ1	630349795	XP_007864198.1	FMN-linked oxidoreductase
2.81112	-2.53347	tr|A0A0C4F9C2|A0A0C4F9C2_PUCT1;tr|A0A0C4F5R6|A0A0C4F5R6_PUCT1;tr|A0A180G825|A0A180G825_PUCT1	tr|A0A0C4F9C2|A0A0C4F9C2_PUCT1 Uncharacterized protein OS=Puccinia triticina (isolate 1-1 / race 1 (BBBD)) PE=4 SV=1;tr|A0A0C4F5R6|A0A0C4F5R6_PUCT1 Uncharacterized protein OS=Puccinia triticina (isolate 1-1 / race 1 (BBBD)) PE=4 SV=1;tr|A0A180G825|A0A180G8	5	5	5	17.6	17.6	17.6	40.006	0	27.906	411200000	12	2.81112	0.0436506	-2.53347	-1.08741	26.6059	25.3123	25.8319	24.7413	24.6746	23.7678	26.9265	27.1038	26.7538	A0A0C4F9C2	1216224047	SCV69985.1	BQ2448_1379
3.82578	-2.45512	tr|A0A180GFN4|A0A180GFN4_PUCT1;tr|A0A0C4EZ17|A0A0C4EZ17_PUCT1	tr|A0A180GFN4|A0A180GFN4_PUCT1 Uncharacterized protein OS=Puccinia triticina (isolate 1-1 / race 1 (BBBD)) GN=PTTG_06072 PE=4 SV=1	5	5	5	11.9	11.9	11.9	52.051	0	13.964	550050000	9	3.82578	0.0369221	-2.45512	-1.12886	26.2469	26.94	25.6901	25.2392	24.8748	24.8868	27.6263	27.2056	27.5342	A0A180GFN4
3.64285	-2.38206	A0A1D5WP16	tr|A0A1D5WP16|A0A1D5WP16_WHEAT Uncharacterized protein OS=Triticum aestivum PE=3 SV=1	5	5	4	24.5	24.5	22.5	39.207	0	15.522	553210000	16	3.64285	0.0437825	-2.38206	-1.08825	25.0199	25.6489	26.2416	25.1878	24.9407	24.6762	27.4209	27.4481	27.082	A0A1D5WP16
2.42431	2.6175	W5EDP5;A0A1D5XPA5;A0A1D5XPA6	tr|W5EDP5|W5EDP5_WHEAT Uncharacterized protein OS=Triticum aestivum PE=4 SV=1;tr|A0A1D5XPA5|A0A1D5XPA5_WHEAT Uncharacterized protein OS=Triticum aestivum PE=4 SV=1;tr|A0A1D5XPA6|A0A1D5XPA6_WHEAT Uncharacterized protein OS=Triticum aestivum PE=4 SV=1	28	3	3	27.5	3.5	3.5	115.81	0	10.212	1214000000	20	2.42431	0.0452934	2.6175	1.07602	27.0382	28.0649	27.9006	27.6455	26.716	27.8442	25.0461	24.2697	25.0374	W5EDP5	1149843040	XP_020177245.1	probable sucrose-phosphate synthase 5	+
2.69513	2.6727	A0A1D6C6S5;A0A1D6CQH7;A0A1D6CQH6;A0A1D6C6S4;A0A1D6BP69;A0A1D6BP68;A0A1D6BP67	tr|A0A1D6C6S5|A0A1D6C6S5_WHEAT Tryptophan synthase OS=Triticum aestivum PE=3 SV=1;tr|A0A1D6CQH7|A0A1D6CQH7_WHEAT Tryptophan synthase OS=Triticum aestivum PE=3 SV=1;tr|A0A1D6CQH6|A0A1D6CQH6_WHEAT Tryptophan synthase OS=Triticum aestivum PE=3 SV=1;tr|A0A1D6C	4	4	4	17.3	17.3	17.3	47.781	0	15.925	792030000	12	2.69513	0.0370774	2.6727	1.12607	24.7204	26.2517	26.2166	27.4556	28.6058	27.5318	25.1161	25.2507	25.2084	A0A1D6C6S5	1149843443	XP_020177397.1	tryptophan synthase beta chain 1
2.28631	2.77651	W5GT94	tr|W5GT94|W5GT94_WHEAT Uncharacterized protein OS=Triticum aestivum PE=3 SV=1	3	3	3	19.8	19.8	19.8	19.591	0	15.795	851170000	20	2.28631	0.0414479	2.77651	1.1103	27.8684	27.4219	25.9682	27.2411	27.1709	27.2575	25.1231	23.4706	24.7462	W5GT94
3.57087	3.12439	A0A1D6D3M2	tr|A0A1D6D3M2|A0A1D6D3M2_WHEAT Uncharacterized protein OS=Triticum aestivum PE=4 SV=1	12	12	3	25.3	25.3	9.5	81.251	0	49.836	2002400000	34	3.57087	0.0197293	3.12439	1.38341	24.4558	25.6003	26.1635	28.6975	28.5577	27.9138	25.0885	25.4008	25.3066	A0A1D6D3M2
3.46332	3.3625	A0A1D5TVD8;W5BCV8;A0A1D5UH32;A0A1D5UH30;A0A1D5UH29;A0A1D5TVD7;A0A1D5TVE1	tr|A0A1D5TVD8|A0A1D5TVD8_WHEAT Uncharacterized protein OS=Triticum aestivum PE=4 SV=1;tr|W5BCV8|W5BCV8_WHEAT Uncharacterized protein OS=Triticum aestivum PE=4 SV=1;tr|A0A1D5UH32|A0A1D5UH32_WHEAT Uncharacterized protein OS=Triticum aestivum PE=4 SV=1;tr|A0A	31	3	1	50.7	6.5	3.5	57.06	0	270.49	2793000000	40	3.46332	0.0159344	3.3625	1.46427	28.3017	29.6514	26.9046	28.6216	28.2885	27.9165	24.9996	25.2351	24.5044	A0A1D5TVD8
2.0131	3.65041	A0A1D5U6X5	tr|A0A1D5U6X5|A0A1D5U6X5_WHEAT Uncharacterized protein OS=Triticum aestivum PE=4 SV=1	5	1	1	35.9	10.8	10.8	25.018	0	29.519	3674200000	64	2.0131	0.0200418	3.65041	1.31027	29.9516	28.6258	28.7603	28.7361	29.8124	29.8231	27.2023	25.0561	25.162	A0A1D5U6X5
3.86774	3.80448	A0A1D5V0P1	tr|A0A1D5V0P1|A0A1D5V0P1_WHEAT Uncharacterized protein OS=Triticum aestivum PE=4 SV=1	9	2	2	93.8	22.1	22.1	12.239	0	5.2463	1758200000	15	3.86774	0.0101554	3.80448	1.68011	25.1975	26.7206	24.6392	28.6864	28.5004	28.2776	24.2401	25.0479	24.7629	A0A1D5V0P1	1149718561	XP_020185269.1	stress-response A/B barrel domain-containing protein HS1-like
0.951989	4.86925	W4ZTW5;A0A0A7ABX0	tr|W4ZTW5|W4ZTW5_WHEAT Uncharacterized protein OS=Triticum aestivum PE=4 SV=1;tr|A0A0A7ABX0|A0A0A7ABX0_WHEAT Wheatwin-1-like protein OS=Triticum aestivum GN=PR-4-1 PE=2 SV=1	1	1	1	6.9	6.9	6.9	15.141	0	22.607	42385000000	87	0.951989	0.0413211	4.86925	1.10821	25.0202	25.2342	26.8504	25.4686	33.2672	31.7297	25.3124	24.9174	25.628	W4ZTW5
1.16567	5.62717	Q1ERF7	tr|Q1ERF7|Q1ERF7_WHEAT Endo-beta-1,3-glucanase OS=Triticum aestivum GN=TaGlb2f PE=2 SV=1	12	2	0	31.6	5	0	36.116	0	23.04	36143000000	43	1.16567	0.0197474	5.62717	1.31785	25.7605	25.78	24.5082	34.0806	33.2706	31.1645	25.5874	31.3722	24.6746	Q1ERF7	109150358	BAE96094.1	endo-beta-1,3-glucanase

## Sheet: Do Not Delete
	Majority protein IDs	Accession S3		Protein IDs	Accession resistance vs susceptible
	Q94F73;C3UZE3;C3UZE2;A0A0A7ACH1;A0A1D6B2U2;Q84ML7	Q94F73		A0A1D5SG39;A0A1D5SG40	A0A1D5SG39
	A0A1D5SA13	A0A1D5SA13		A0A1D5STA6	A0A1D5STA6
	A0A1D5TQY9;Q43219	A0A1D5TQY9		A0A1D5WER2;A0A1D5W8C8;A0A1D5WER3	A0A1D5WER2
	A0A1D5V3G5	A0A1D5V3G5		A0A1D6D5D4	A0A1D6D5D4
	A0A1D5WHM8	A0A1D5WHM8		A0A1D5SD45;A0A1D5SD43;A0A1D5SD44	A0A1D5SD45
	W5DNR0;A0A1D5X760;A0A1D5X761;A0A1D5X759;A0A1D5X763	W5DNR0		A0A1D5Z0A5	A0A1D5Z0A5
	C3UZE5	C3UZE5		A0A1D6RL92;W5BER0	A0A1D6RL92
	C6ETB3	C6ETB3		A0A1D5V896	A0A1D5V896
	W5C8U5	W5C8U5		A0A0C4BK99;A0A1D6AC31;A0A1D6B9Y0;A0A077S0Z5	A0A0C4BK99
	A0A0H4TM98;A0A023W638;A0A023W5U7	A0A0H4TM98		W5E2A0;W5DZF5	W5E2A0
	Q94F73;C3UZE3;C3UZE2;A0A0A7ACH1;A0A1D6B2U2;Q84ML7	Q94F73		W5C8U5	W5C8U5
	A0A0C4BK99;A0A1D6AC31	A0A0C4BK99		C6ETB3	C6ETB3
	A0A1D5TQY9;Q43219	A0A1D5TQY9		V9HXE7	V9HXE7
	A0A1D5V896	A0A1D5V896		Q9XEN5	Q9XEN5
	A0A1D6D5D4	A0A1D6D5D4		Q3S4I1;Q3S4H9;Q3S4I0;A0A1D5TZR9	Q3S4I1
	A0A1D6RL92;W5BER0	A0A1D6RL92		A0A1D6BQ48;A0A1D6CTI8;A0A1D6C973	A0A1D6BQ48
	C3UZE5	C3UZE5		A0A1D6AG26;A0A1D6AG27;W5H210;W5GG67	A0A1D6AG26
	C6ETB3	C6ETB3		A0A1D6AMI9;W5G9S8;A0A1D6AMI8;W5GZA1	A0A1D6AMI9
	O82714	O82714		A0A1D5TI66;W5BBB2;W5AXZ4;W5FEA8;A0A1D5ZVJ4	A0A1D5TI66
	O82716;A0A1D5W683	O82716		Q1ERG1	Q1ERG1
	Q9XEN5	Q9XEN5		O82716;A0A1D5W683;Q84QH7	O82716
	A0A1D5TQY9;Q43219	A0A1D5TQY9		Q94F73;C3UZE3;C3UZE2;A0A0A7ACH1;A0A1D6D3U2;Q84ML7;Q2V6H5	Q94F73
	C3UZE5	C3UZE5		Q9S876;A0A1D5Y7A7;W5ERI9;A0A1D5XQK2;W5EC46;A0A1D5X358	Q9S876
	O82714	O82714		A0A1D5ZNN7	A0A1D5ZNN7
	A0A077S0N0	A0A077S0N0		A0A1D5WX34;A0A1D5WX35;A0A1D5WX36;A0A1D5W3T5;A0A077RU53;A0A077RRV1	A0A1D5WX34
	A0A0A7AC77;A0A1D6D7A2	A0A0A7AC77		A0A1D6BJ70	A0A1D6BJ70
	A0A1D5SU87;A0A1D5SU86	A0A1D5SU87		A0A1D5YUG0	A0A1D5YUG0
	A0A1D5UBI3;P29546	A0A1D5UBI3		C3UZE5	C3UZE5
	A0A1D5V895	A0A1D5V895		A0A1D5SFI1;A0A1D5SDD2;A0A077RWX6;A0A1D6RFB8;A0A1D5RSQ3	A0A1D5SFI1
	A0A1D5W1T2	A0A1D5W1T2		A0A1D5TQY9;Q43219	A0A1D5TQY9
	A0A1D5Z211;A0A1D5ZZP3;W5FDU3;Q5QFC3;A0A1D5YL35;W5FUL1;A0A1D5YL36;A0A1D5Z210	A0A1D5Z211		W5FBU7;A0A1D5YQT0	W5FBU7
	A0A1D6BV27;A0A1D6CKD4	A0A1D6BV27		O82714	O82714
	A0A1D6C2S0;A0A1D6C2S1;A0A1D6C2R9	A0A1D6C2S0		A0A0H4TM98;A0A023W638;A0A023W5U7	A0A0H4TM98
	C3UZE5	C3UZE5		A0A1D5Z8U5;A0A1D5YPG2;A0A1D5YPG3	A0A1D5Z8U5
	D8L9Q1	D8L9Q1		A0A1D5YHB7;A0A1D5ZUL2;W5F7C4;W5FTN0;A0MAU4;A0A1D5ZUL0;A0A1D5YHB6	A0A1D5YHB7
	D8L9Q2;A0A1D5VXX6	D8L9Q2		A0A1D5SA13	A0A1D5SA13
	O82714	O82714		A0A1D5VE69;A0A1D5VE70;A0A1D5VE71;A0A077RTT0	A0A1D5VE69
	Q9XEN5	Q9XEN5		Q41584;A0A1D5X1Y2;Q8LLM3;A0A1D5URJ1	Q41584
	W5BRM7	W5BRM7		A0A1D5YJW1	A0A1D5YJW1
	W5DDM8	W5DDM8		W5GDJ5	W5GDJ5
	W5ERR3	W5ERR3		A0A1D6BEE8	A0A1D6BEE8
	W5FXL5	W5FXL5		D8L9G3	D8L9G3
	A0A1D6C2S0;A0A1D6C2S1;A0A1D6C2R9	A0A1D6C2S0		A0A1D5SN87;A0A1D5SN88;A0A1D6BRH1;A0A1D6C2G5	A0A1D5SN87
	C3UZE5	C3UZE5		A0A1D5SF14;A0A1D5SF17;A0A1D5SF15;A0A1D5SF12	A0A1D5SF14
	O82714	O82714		A0A1D5ZRQ1;W5FR58	A0A1D5ZRQ1
	Q9XEN5	Q9XEN5		W5E2A0;W5DZF5	W5E2A0
	A0A1D5S8C5	A0A1D5S8C5		A0A077RZK4;A0A1D5VK18;A0A1D5WT05;A0A1D5VU34	A0A077RZK4
	A0A1D6C9I2	A0A1D6C9I2		A0A1D6ALH3;W5G6B5	A0A1D6ALH3
	A0A1D6DM41	A0A1D6DM41		W5BYU5;A0A1D5UMP3;A0A1D5UMP4	W5BYU5
	F8S6T5;A0A0A7ACK5	F8S6T5		A0A1D5TKK3;A0A1D5X968	A0A1D5TKK3
	W5D2I6;Q9ATG4;L7Q3U1	W5D2I6		A0A1D5ZNN7	A0A1D5ZNN7
	A0A023W4N4;A0A023W4F1	A0A023W4N4		W5CX27	W5CX27
	A0A1D5WLX4;A0A0H4TIG5;A0A023W594	A0A1D5WLX4		W5CD18	W5CD18
	A0A0H4TM98;A0A023W638;A0A023W5U7	A0A0H4TM98		A0A1D5SU87;A0A1D5SU86	A0A1D5SU87
	A0A075TNZ7;P11534	A0A075TNZ7		Q41584;A0A1D5X1Y2	Q41584
	A0A1D5WJN2;A0A077RAG2	A0A1D5WJN2		F8S6U9	F8S6U9
	A0A1D5W4S5;Q41539;A0A077RF77	A0A1D5W4S5		W5C8U5	W5C8U5
	A0A077RQU9;A0A1D5WWG2;A0A1D5WWG3	A0A077RQU9		W5AV32;A0A1D6RLM2	W5AV32
	A0A077S0N0	A0A077S0N0		A0A1D5V896	A0A1D5V896
	Q9SQG8;A0A1D5W2F2;A0A080YUA6	Q9SQG8		D8L9Q2;A0A1D5VXX6	D8L9Q2
	A0A0C4BJ10;A0A096ULK3;A0A0M4AX85;A0A1D5V4W0;W5CDA5	A0A0C4BJ10		A0A1D6CVX8;A0A1D6CVX7;A0A1D6CVX9	A0A1D6CVX8
	W5BBN4;A0A096UN06;W5AX04	W5BBN4		Q9XEN5	Q9XEN5
	A0A0A7AC77;A0A1D6D7A2;A0A1D5WFF4	A0A0A7AC77		A0A1D5UUS4	A0A1D5UUS4
	W5FC96;A0A0F6QT98;A0A1D5YWY4;A0A1D5YWY6	W5FC96		Q4JK90;Q4JH28;A0A0A7ABW8	Q4JK90
	A0A1D5SZV4;A0A1D5RQ31;A0A1D5S9Q1;A0A1D5SZV5;A0A1D5S9Q2	A0A1D5SZV4		W5FRI0;W5E2F0;A0A1D5XNQ6;A0A1D5YPM4;A0A1D5Y4Y7;A0A1D5Y4Z0;A0A1D6DMB7;A0A1D6DMB4;A0A1D5Y3W7;A0A1D5YRU8;A0A1D5YRU6;A0A1D6DMD8;A0A1D5YNT4;A0A1D5XM21;Q9SM34;A0A1D5YRT5;A0A1D5Y4I3;A0A1D5Y2W1;A0A1D5XM22;A0A1D5Y4Q8;A0A1D5YRT2;A0A1D5YRT6;A0A1D5XJH5;A0A1D5Y4Y6;A0A1D5XJI1;A0A1D5Y4Y5;W5EJL8;W5E6S9;Q9SM35;A0A1D5YRR3;A0A1D5Y4S5;A0A1D5Y4Q7;A0A1D5XJH6;A0A1B1LJP9;A0A1D6DM21;A0A1D5YRT0;B9VR55;A0A1D5YRT1;A0A1D5XLI1	W5FRI0
	A0A1D5RUC5;A0A1D5RUC6;A0A1D5RUC7	A0A1D5RUC5		O82716;A0A1D5W683;Q84QH7	O82716
	A0A1D5RV09	A0A1D5RV09		C6ETB3	C6ETB3
	A0A1D5S6Z7;S5VJ63;W5AGW5;S5WAC6;S5VC68;A0A1D5RWH8	A0A1D5S6Z7		A0A1D5UIS7	A0A1D5UIS7
	A0A1D5S036	A0A1D5S036		W5E764	W5E764
	A0A1D5SA13	A0A1D5SA13		F8S6T2;A0A1D5YCS8	F8S6T2
	A0A1D5SLF7;A0A1D5T1I6;A0A1D6DBS5;A0A1D6DBS6	A0A1D5SLF7		A0A1D5UH99;A0A1D5UHA0	A0A1D5UH99
	A0A1D5SQE4;A0A1D5SC31;A0A1D5RSC4	A0A1D5SQE4		O82714	O82714
	A0A1D5SUC7	A0A1D5SUC7		A0A1D5W1T2	A0A1D5W1T2
	A0A1D5SY64	A0A1D5SY64		Q9SQG3;O64393	Q9SQG3
	A0A1D5SZT2	A0A1D5SZT2		Q1ERG2	Q1ERG2
	A0A1D5T695;A0A1D5UQZ5	A0A1D5T695		A0A1D5YF06	A0A1D5YF06
	A0A1D5T6G0;A0A1D5T6G1	A0A1D5T6G0		A0A1D5TQY9;Q43219	A0A1D5TQY9
	A0A1D5TI66	A0A1D5TI66		A0A1D6BV27;A0A1D6CKD4	A0A1D6BV27
	A0A1D5TN46;A0A1D5TN47;A0A1D5V3G5	A0A1D5TN46		A0A1D5SA13	A0A1D5SA13
	A0A1D5TQY9;Q43219	A0A1D5TQY9		Q43212	Q43212
	A0A1D5U0A3	A0A1D5U0A3		W5DDM8;W5DBH2;A0A1D5WA45	W5DDM8
	A0A1D5U305;A0A1D5U304;A0A1D5UKP8	A0A1D5U305		A0A1D5RWE5	A0A1D5RWE5
	A0A1D5UDE6;A0A1D5UDE8;A0A1D5UDE7;A0A1D5UYD0	A0A1D5UDE6		C3UZE5	C3UZE5
	A0A1D5UDZ1;A0A1D5UDZ2;A0A1D5UDZ0;A0A1D5TN50	A0A1D5UDZ1		A0A1D5SFJ4;W5AIR8;A0A1D5RUX1;W5GSC6;A0A1D5VJB3;A0A1D6A0R3;A0A1D5VJB2;A0A1D5WS22;A0A1D5W624;A0A077RVA6;A0A077S5S0;A0A077RPD1;W5H370;A0A1D6AGK0	A0A1D5SFJ4
	W5BGQ0;A0A1D5UG19	W5BGQ0		A0A1D5TI66;W5BBB2;W5FEA8;A0A1D5ZVJ4	A0A1D5TI66
	A0A1D5UG31;A0A1D5UG29	A0A1D5UG31		A0A1D5V895	A0A1D5V895
	A0A1D5UH99;W5BGF3;A0A1D5UHA0	A0A1D5UH99		A0A1D5YUG0	A0A1D5YUG0
	A0A1D5UR24	A0A1D5UR24		A0A1D6BC87	A0A1D6BC87
	A0A1D5URJ1	A0A1D5URJ1		A0A077S0N0;A0A1D5V2H3;A0A1D5UF02;A0A1D5V2H2;A0A1D5TIT4	A0A077S0N0
	A0A1D5V218	A0A1D5V218		W5ECE5;A0A1D5X5V5;W5EQP0	W5ECE5
	A0A1D5V4E2	A0A1D5V4E2		Q1ERG1	Q1ERG1
	A0A1D5V896	A0A1D5V896		A0A1D6BJ70	A0A1D6BJ70
	A0A1D5VFF4	A0A1D5VFF4		A0A1D5TC53	A0A1D5TC53
	A0A1D5W1T2	A0A1D5W1T2		A0A1D5YHB4;A0A1D5YHB3;A0A1D5Z1E5;W5FHU8;A0A1D5ZPE6	A0A1D5YHB4
	A0A1D5WK84;A0A1D5WK85;A0A1D5XFP5	A0A1D5WK84		A0A1D5VE69;A0A1D5VE70;A0A1D5WN13;A0A1D5VE71;A0A077RTT0	A0A1D5VE69
	A0A1D5WMA3	A0A1D5WMA3		A0A1D5WHV5;Q9XEN7	A0A1D5WHV5
	A0A1D5WN17	A0A1D5WN17		A0A1D5WX34;A0A1D5WX35;A0A1D5WX36;A0A077RRV1;A0A1D5W3T5;A0A077RU53	A0A1D5WX34
	A0A1D5WSP9;A0A1D5WSQ1;A0A1D5VJ28	A0A1D5WSP9		A0A1D5Z0A5	A0A1D5Z0A5
	W5D761;A0A1D5WTR6	W5D761		A0A1D5X5E7;A0A1D5X5E6	A0A1D5X5E7
	A0A1D5WVU0;C6YB61	A0A1D5WVU0		A0A1D6RTT3	A0A1D6RTT3
	Q41584;A0A1D5X1Y2	Q41584		A0A1D5WHM8	A0A1D5WHM8
	A0A1D5X4Q6;A0A1D5Z5G0;A0A1D5Z5F9;A0A1D6S529;A0A1D5Z5G2;A0A1D5Z5G1	A0A1D5X4Q6		A0A1D5V894	A0A1D5V894
	A0A1D5X5E7;A0A1D5X5E6	A0A1D5X5E7		A0A1D5U667;A0A1D5U666	A0A1D5U667
	A0A1D5XB87;A0A1D5XB84;W5E0Q2;A0A1D5Y428;A0A1D5XLM6;A0A1D5XLM5;A0A1D5XB81;A0A1D5XB79;A0A1D5Y427;A0A1D5XB82;A0A1D5XLM4;A0A1D5XB83;A0A1D5XB85;A0A1D5Y426	A0A1D5XB87		A0A1D5V4E2	A0A1D5V4E2
	A0A1D5XKC4	A0A1D5XKC4		tr|A0A180G1R1|A0A180G1R1_PUCT1;tr|A0A0C4ESP2|A0A0C4ESP2_PUCT1	A0A180G1R1
	A0A1D5XLM2;A0A1D5XWT7;A0A1D5XLM1	A0A1D5XLM2		tr|A0A180GDN1|A0A180GDN1_PUCT1;tr|A0A0C4F851|A0A0C4F851_PUCT1	A0A180GDN1
	W5EKT6;A0A1D5Y1H4	W5EKT6		tr|A0A180GD88|A0A180GD88_PUCT1;tr|A0A0C4EYC7|A0A0C4EYC7_PUCT1	A0A180GD88
	A0A1D5Y5E5	A0A1D5Y5E5		tr|A0A0C4F9B4|A0A0C4F9B4_PUCT1	A0A0C4F9B4
	A0A1D5YB09	A0A1D5YB09		tr|A0A0C4F058|A0A0C4F058_PUCT1;tr|A0A180GH01|A0A180GH01_PUCT1	A0A0C4F058
	A0A1D5YCZ9;A0A1D5YCZ8;A0A1D5Z1F1;A0A1D5ZPA8	A0A1D5YCZ9		tr|A0A0C4F117|A0A0C4F117_PUCT1	A0A0C4F117
	A0A1D5YFE5;A0A1D5ZXM5;A0A1D5YFE6;W5FJB8	A0A1D5YFE5		tr|A0A180H2Y5|A0A180H2Y5_PUCT1;tr|A0A0C4F6X2|A0A0C4F6X2_PUCT1	A0A180H2Y5
	A0A1D5YHS1	A0A1D5YHS1		tr|A0A0C4ES78|A0A0C4ES78_PUCT1	A0A0C4ES78
	A0A1D5YL81	A0A1D5YL81		tr|A0A180GW06|A0A180GW06_PUCT1;tr|A0A0C4EJS3|A0A0C4EJS3_PUCT1	A0A180GW06
	A0A1D5YUG0	A0A1D5YUG0		tr|A0A0C4EZX0|A0A0C4EZX0_PUCT1	A0A0C4EZX0
	A0A1D6A412;A0A1D5YVE1;A0A1D5ZF66;W5FPH5	A0A1D6A412		tr|A0A180G6E5|A0A180G6E5_PUCT1;tr|A0A0C4F9A0|A0A0C4F9A0_PUCT1;tr|A0A0C4F489|A0A0C4F489_PUCT1;tr|A0A180GLN2|A0A180GLN2_PUCT1	A0A180G6E5
	A0A1D5YXF7	A0A1D5YXF7		tr|A0A0C4ERQ8|A0A0C4ERQ8_PUCT1	A0A0C4ERQ8
	A0A1D5ZMV9;A0A1D6SEA8;A0A1D5ZMW0;A0A1D5YZC2;A0A1D6SEA6;W5HVG9;W5FUK3;W5FA54	A0A1D5ZMV9		tr|A0A180H402|A0A180H402_PUCT1;tr|A0A0C4EI64|A0A0C4EI64_PUCT1	A0A180H402
	A0A1D5ZVH3;A0A1D5Z4H2;A0A1D5YDJ6	A0A1D5ZVH3		tr|A0A180H3W6|A0A180H3W6_PUCT1;tr|A0A0C4EIF5|A0A0C4EIF5_PUCT1;tr|A0A0C4EIF6|A0A0C4EIF6_PUCT1	A0A180H3W6
	A0A1D5Z6B8	A0A1D5Z6B8		tr|A0A0C4ELQ9|A0A0C4ELQ9_PUCT1;tr|A0A180H2K3|A0A180H2K3_PUCT1	A0A0C4ELQ9
	A0A1D5Z6U4	A0A1D5Z6U4		tr|A0A180GUJ4|A0A180GUJ4_PUCT1;tr|A0A0C4ERL0|A0A0C4ERL0_PUCT1	A0A180GUJ4
	A0A1D5Z6Y3	A0A1D5Z6Y3		tr|A0A180G1J2|A0A180G1J2_PUCT1;tr|A0A0C4ENY3|A0A0C4ENY3_PUCT1;tr|A0A0C4FCG7|A0A0C4FCG7_PUCT1	A0A180G1J2
	A0A1D5ZMJ1;A0A1D5ZMJ2;A0A1D5YDB6;A0A1D5YDB8;A0A1D5YDB7	A0A1D5ZMJ1		tr|A0A180GG57|A0A180GG57_PUCT1;tr|A0A0C4F2G0|A0A0C4F2G0_PUCT1	A0A180GG57
	A0A1D5ZSW8	A0A1D5ZSW8		tr|A0A180GUC2|A0A180GUC2_PUCT1;tr|A0A0C4F6K2|A0A0C4F6K2_PUCT1;tr|A0A0C4EW78|A0A0C4EW78_PUCT1	A0A180GUC2
	A0A1D5ZUK8	A0A1D5ZUK8		tr|A0A180GLK7|A0A180GLK7_PUCT1;tr|A0A0C4F0G1|A0A0C4F0G1_PUCT1	A0A180GLK7
	A0A1D5ZZT6	A0A1D5ZZT6		tr|A0A0C4F596|A0A0C4F596_PUCT1;tr|A0A180GST9|A0A180GST9_PUCT1;tr|A0A180GV89|A0A180GV89_PUCT1	A0A0C4F596
	A0A1D6A8E6;W5G933	A0A1D6A8E6		tr|A0A0C4EIL9|A0A0C4EIL9_PUCT1	A0A0C4EIL9
	A0A1D6ANT9	A0A1D6ANT9		tr|A0A0C4ERU7|A0A0C4ERU7_PUCT1;tr|A0A180GVP8|A0A180GVP8_PUCT1;tr|A0A0C4EWJ4|A0A0C4EWJ4_PUCT1;tr|A0A180GPS3|A0A180GPS3_PUCT1	A0A0C4ERU7
	A0A1D6DFA5;W5GH26;A0A1D6AVF7	A0A1D6DFA5		tr|A0A180G7X6|A0A180G7X6_PUCT1;tr|A0A0C4ELX0|A0A0C4ELX0_PUCT1	A0A180G7X6
	A0A1D6AYX4;A0A1D6AYX3;A0A1D6AYX5;A0A1D6AYX6;A0A1D6AYX7;A0A1D6AYX1;A0A1D6AYX2	A0A1D6AYX4		tr|A0A180G881|A0A180G881_PUCT1;tr|A0A0C4F550|A0A0C4F550_PUCT1	A0A180G881
	A0A1D6B1Q5	A0A1D6B1Q5		tr|A0A180GH43|A0A180GH43_PUCT1	A0A180GH43
	W5GUI9;A0A1D6B9G2;A0A1D6B9G5;A0A1D6AK41;A0A1D6AK42;A0A1D6AK39;A0A1D6AK40	W5GUI9		tr|A0A180GXH2|A0A180GXH2_PUCT1;tr|A0A0C4F5U9|A0A0C4F5U9_PUCT1	A0A180GXH2
	A0A1D6BC87	A0A1D6BC87		tr|A0A180GA96|A0A180GA96_PUCT1;tr|A0A0C4F6S8|A0A0C4F6S8_PUCT1	A0A180GA96
	A0A1D6BJ70	A0A1D6BJ70		tr|A0A0C4F5U7|A0A0C4F5U7_PUCT1	A0A0C4F5U7
	A0A1D6BM14;A0A1D6C4Q0	A0A1D6BM14		tr|A0A0C4F197|A0A0C4F197_PUCT1;tr|A0A180G5Y9|A0A180G5Y9_PUCT1	A0A0C4F197
	A0A1D6BPT6	A0A1D6BPT6		tr|A0A180GE43|A0A180GE43_PUCT1;tr|A0A0C4EW46|A0A0C4EW46_PUCT1;tr|A0A0C4EW47|A0A0C4EW47_PUCT1	A0A180GE43
	A0A1D6C2Z1;W5I047;A0A1D6C2Y8;A0A1D6C2Y9	A0A1D6C2Z1		tr|A0A180G7H5|A0A180G7H5_PUCT1;tr|A0A0C4EVB3|A0A0C4EVB3_PUCT1	A0A180G7H5
	A0A1D6C4U4;A0A1D6BLA2	A0A1D6C4U4		tr|A0A180GEX3|A0A180GEX3_PUCT1;tr|A0A0C4FAD7|A0A0C4FAD7_PUCT1	A0A180GEX3
	A0A1D6C9I2	A0A1D6C9I2		tr|A0A0C4ELI9|A0A0C4ELI9_PUCT1;tr|A0A0C4F8Q5|A0A0C4F8Q5_PUCT1;tr|A0A180G9T6|A0A180G9T6_PUCT1	A0A0C4ELI9
	A0A1D6D0S1;A0A1D6CE17;A0A1D6BUF8;A0A1D6BUF9	A0A1D6D0S1		tr|A0A0C4EM80|A0A0C4EM80_PUCT1	A0A0C4EM80
	A0A1D6D5H8;A0A1D6CIT2;A0A1D6D5H9;A0A1D6CIT3;W5HG94	A0A1D6D5H8		tr|A0A0C4F8C0|A0A0C4F8C0_PUCT1	A0A0C4F8C0
	A0A1D6CVE9;A0A1D6CVE8	A0A1D6CVE9		tr|A0A180GW39|A0A180GW39_PUCT1;tr|A0A0C4F024|A0A0C4F024_PUCT1	A0A180GW39
	A0A1D6CZQ9;W5DS49	A0A1D6CZQ9		tr|A0A0C4F869|A0A0C4F869_PUCT1	A0A0C4F869
	A0A1D6D981	A0A1D6D981		tr|A0A0C4EI30|A0A0C4EI30_PUCT1;tr|A0A180GZS4|A0A180GZS4_PUCT1	A0A0C4EI30
	A0A1D6D9K0	A0A1D6D9K0		tr|A0A0C4EPP6|A0A0C4EPP6_PUCT1	A0A0C4EPP6
	A0A1D6DM41	A0A1D6DM41		tr|A0A0C4EZL4|A0A0C4EZL4_PUCT1	A0A0C4EZL4
	A0A1D6RLH8	A0A1D6RLH8		tr|A0A180GFE5|A0A180GFE5_PUCT1;tr|A0A0C4EV63|A0A0C4EV63_PUCT1	A0A180GFE5
	A0A1D6RRT2;D2SLL8;C6YBD5	A0A1D6RRT2		tr|A0A0C4F018|A0A0C4F018_PUCT1;tr|A0A180GXY7|A0A180GXY7_PUCT1;tr|A0A0C4EY59|A0A0C4EY59_PUCT1	A0A0C4F018
	A0A1D6SAU6;W5GZ16	A0A1D6SAU6		tr|A0A0C4EP78|A0A0C4EP78_PUCT1	A0A0C4EP78
	A0A1D6SAV2	A0A1D6SAV2		tr|A0A180GC38|A0A180GC38_PUCT1;tr|A0A0C4ER72|A0A0C4ER72_PUCT1	A0A180GC38
	A0A1D6SEY5	A0A1D6SEY5		tr|A0A0C4EIX9|A0A0C4EIX9_PUCT1	A0A0C4EIX9
	A0A1D6SFL2;A0A1D6SFL1;A0A1D6BZX8	A0A1D6SFL2		tr|A0A0C4ERS9|A0A0C4ERS9_PUCT1;tr|A0A180GVL7|A0A180GVL7_PUCT1;tr|A0A0C4F9W0|A0A0C4F9W0_PUCT1;tr|A0A180FZ47|A0A180FZ47_PUCT1	A0A0C4ERS9
	A9LIN4	A9LIN4		tr|A0A0C4EXJ5|A0A0C4EXJ5_PUCT1;tr|A0A180H0W7|A0A180H0W7_PUCT1;tr|A0A0C4F7W4|A0A0C4F7W4_PUCT1	A0A0C4EXJ5
	B2B9U2;A0A1D5U0I8	B2B9U2		tr|A0A180GDP3|A0A180GDP3_PUCT1;tr|A0A0C4F8U5|A0A0C4F8U5_PUCT1;tr|A0A0C4F0J0|A0A0C4F0J0_PUCT1;tr|A0A0C4EHE5|A0A0C4EHE5_PUCT1;tr|A0A180GYV3|A0A180GYV3_PUCT1;tr|A0A0C4F4B2|A0A0C4F4B2_PUCT1;tr|A0A180GBW8|A0A180GBW8_PUCT1;tr|A0A180GAT2|A0A180GAT2_PUCT1	A0A180GDP3
	Q94F73;C3UZE2;C3UZE3;A0A0A7ACH1;A0A1D6B2U2;Q84ML7	Q94F73		tr|A0A180GC17|A0A180GC17_PUCT1;tr|A0A0C4F5G1|A0A0C4F5G1_PUCT1	A0A180GC17
	C3UZE5;C3UZE4	C3UZE5		tr|A0A0C4EKV4|A0A0C4EKV4_PUCT1;tr|A0A180GHN9|A0A180GHN9_PUCT1;tr|A0A180GIJ7|A0A180GIJ7_PUCT1;tr|A0A180GHV6|A0A180GHV6_PUCT1	A0A0C4EKV4
	C6ETB1	C6ETB1		tr|A0A0C4F3B5|A0A0C4F3B5_PUCT1	A0A0C4F3B5
	C6ETB3	C6ETB3		tr|A0A180H4V3|A0A180H4V3_PUCT1;tr|A0A0C4F9L5|A0A0C4F9L5_PUCT1;tr|A0A0C4EID9|A0A0C4EID9_PUCT1;tr|A0A0C4EID7|A0A0C4EID7_PUCT1;tr|A0A180G2W4|A0A180G2W4_PUCT1	A0A180H4V3
	CON__P48668	CON__P48668		tr|A0A0C4EYC6|A0A0C4EYC6_PUCT1;tr|A0A180GE00|A0A180GE00_PUCT1	A0A0C4EYC6
	tr|A0A0C4EM26|A0A0C4EM26_PUCT1;D4P8R8;tr|A0A180H0K4|A0A180H0K4_PUCT1	A0A0C4EM26		tr|A0A180G360|A0A180G360_PUCT1;tr|A0A0C4F0G9|A0A0C4F0G9_PUCT1	A0A180G360
	F8S6T5;A0A0A7ACK5	F8S6T5		tr|A0A180GZJ2|A0A180GZJ2_PUCT1	A0A180GZJ2
	F8S6U9	F8S6U9		tr|A0A0C4F6M4|A0A0C4F6M4_PUCT1	A0A0C4F6M4
	H2KXF7;A0A1D5XHB2;W5DZQ9;A0A1D5SPB7	H2KXF7		tr|A0A180GCE1|A0A180GCE1_PUCT1;tr|A0A0C4EMF5|A0A0C4EMF5_PUCT1	A0A180GCE1
	W5D2I6;Q9ATG4;L7Q3U1	W5D2I6		tr|A0A0C4EZ56|A0A0C4EZ56_PUCT1;tr|A0A180GEP6|A0A180GEP6_PUCT1	A0A0C4EZ56
	Q9SQG3;O64393	Q9SQG3		tr|A0A0C4ERX5|A0A0C4ERX5_PUCT1	A0A0C4ERX5
	O82714	O82714		tr|A0A180GXF1|A0A180GXF1_PUCT1	A0A180GXF1
	O82716;A0A1D5W683	O82716		tr|A0A180H3P2|A0A180H3P2_PUCT1;tr|A0A0C4EI59|A0A0C4EI59_PUCT1	A0A180H3P2
	Q1ERG1	Q1ERG1		tr|A0A180G747|A0A180G747_PUCT1;tr|A0A0C4F2D2|A0A0C4F2D2_PUCT1	A0A180G747
	Q1ERG2	Q1ERG2		tr|A0A180GBL8|A0A180GBL8_PUCT1;tr|A0A0C4F337|A0A0C4F337_PUCT1	A0A180GBL8
	Q43212	Q43212		tr|A0A0C4F8L8|A0A0C4F8L8_PUCT1;tr|A0A180GZG6|A0A180GZG6_PUCT1	A0A0C4F8L8
	Q45FE8	Q45FE8		tr|A0A0C4EHJ6|A0A0C4EHJ6_PUCT1	A0A0C4EHJ6
	Q4JK90;Q4JH28;A0A0A7ABW8	Q4JK90		tr|A0A0C4ERK3|A0A0C4ERK3_PUCT1	A0A0C4ERK3
	Q7XY25;W5AQ87	Q7XY25		tr|A0A0C4F1S9|A0A0C4F1S9_PUCT1	A0A0C4F1S9
	Q8GRI3;W4ZVT7	Q8GRI3		tr|A0A0C4F5H5|A0A0C4F5H5_PUCT1	A0A0C4F5H5
	Q8GVB2;A0A1D5UBI2;A0A1D6RNH0	Q8GVB2		tr|A0A0C4DFJ4|A0A0C4DFJ4_PUCT1;REV__Q8L805	A0A0C4DFJ4
	Q8S4P7	Q8S4P7		tr|A0A0C4EMW3|A0A0C4EMW3_PUCT1	A0A0C4EMW3
	tr|A0A180H0N9|A0A180H0N9_PUCT1;tr|A0A0C4DEZ9|A0A0C4DEZ9_PUCT1	A0A180H0N9		tr|A0A0C4ERX9|A0A0C4ERX9_PUCT1	A0A0C4ERX9
	tr|A0A0C4DF31|A0A0C4DF31_PUCT1	A0A0C4DF31		tr|A0A0C4EI22|A0A0C4EI22_PUCT1	A0A0C4EI22
	tr|A0A0C4DF71|A0A0C4DF71_PUCT1	A0A0C4DF71		tr|A0A0C4ELS5|A0A0C4ELS5_PUCT1	A0A0C4ELS5
	tr|A0A0C4DF98|A0A0C4DF98_PUCT1;tr|A0A180GC28|A0A180GC28_PUCT1	A0A0C4DF98		tr|A0A180GQL8|A0A180GQL8_PUCT1;tr|A0A0C4EST7|A0A0C4EST7_PUCT1;tr|A0A180FWQ4|A0A180FWQ4_PUCT1	A0A180GQL8
	tr|A0A0C4DFB9|A0A0C4DFB9_PUCT1	A0A0C4DFB9		tr|A0A180H194|A0A180H194_PUCT1;tr|A0A0C4EM38|A0A0C4EM38_PUCT1	A0A180H194
	tr|A0A0C4DFI4|A0A0C4DFI4_PUCT1	A0A0C4DFI4		tr|A0A0C4F208|A0A0C4F208_PUCT1	A0A0C4F208
	tr|A0A0C4DFJ3|A0A0C4DFJ3_PUCT1	A0A0C4DFJ3		tr|A0A180FX95|A0A180FX95_PUCT1	A0A180FX95
	tr|A0A0C4DFJ4|A0A0C4DFJ4_PUCT1	A0A0C4DFJ4		tr|A0A180GW97|A0A180GW97_PUCT1;tr|A0A0C4F0K9|A0A0C4F0K9_PUCT1	A0A180GW97
	tr|A0A0C4EH00|A0A0C4EH00_PUCT1;tr|A0A180H3T8|A0A180H3T8_PUCT1	A0A0C4EH00		tr|A0A0C4EMV0|A0A0C4EMV0_PUCT1	A0A0C4EMV0
	tr|A0A0C4EH25|A0A0C4EH25_PUCT1	A0A0C4EH25		tr|A0A0C4EKV3|A0A0C4EKV3_PUCT1;tr|A0A180FXY7|A0A180FXY7_PUCT1	A0A0C4EKV3
	tr|A0A0C4EMY9|A0A0C4EMY9_PUCT1;tr|A0A180GTH7|A0A180GTH7_PUCT1;tr|A0A180GPF2|A0A180GPF2_PUCT1;tr|A0A0C4EHA7|A0A0C4EHA7_PUCT1	A0A0C4EMY9		tr|A0A180GA92|A0A180GA92_PUCT1;tr|A0A0C4EM69|A0A0C4EM69_PUCT1	A0A180GA92
	tr|A0A0C4EHC6|A0A0C4EHC6_PUCT1	A0A0C4EHC6		tr|A0A0C4F0D9|A0A0C4F0D9_PUCT1	A0A0C4F0D9
	tr|A0A0C4EHF8|A0A0C4EHF8_PUCT1	A0A0C4EHF8		tr|A0A0C4F619|A0A0C4F619_PUCT1;tr|A0A180H0V9|A0A180H0V9_PUCT1	A0A0C4F619
	tr|A0A180GYX2|A0A180GYX2_PUCT1;tr|A0A0C4EHG0|A0A0C4EHG0_PUCT1	A0A180GYX2		tr|A0A180GBB6|A0A180GBB6_PUCT1;tr|A0A0C4ERD8|A0A0C4ERD8_PUCT1;CON__Q3ZBD7	A0A180GBB6
	tr|A0A0C4EHJ6|A0A0C4EHJ6_PUCT1	A0A0C4EHJ6		tr|A0A0C4EYQ4|A0A0C4EYQ4_PUCT1	A0A0C4EYQ4
	tr|A0A0C4EHW6|A0A0C4EHW6_PUCT1;tr|A0A180H103|A0A180H103_PUCT1	A0A0C4EHW6		tr|A0A0C4ENM5|A0A0C4ENM5_PUCT1	A0A0C4ENM5
	tr|A0A0C4EI16|A0A0C4EI16_PUCT1	A0A0C4EI16		tr|A0A0C4F7Z5|A0A0C4F7Z5_PUCT1;tr|A0A180GM64|A0A180GM64_PUCT1	A0A0C4F7Z5
	tr|A0A0C4EI22|A0A0C4EI22_PUCT1	A0A0C4EI22		tr|A0A0C4ETM9|A0A0C4ETM9_PUCT1	A0A0C4ETM9
	tr|A0A0C4EI30|A0A0C4EI30_PUCT1;tr|A0A180GZS4|A0A180GZS4_PUCT1	A0A0C4EI30		tr|A0A0C4EN28|A0A0C4EN28_PUCT1	A0A0C4EN28
	tr|A0A0C4EIE4|A0A0C4EIE4_PUCT1	A0A0C4EIE4		tr|A0A0C4F0Y7|A0A0C4F0Y7_PUCT1;tr|A0A180H2N2|A0A180H2N2_PUCT1;tr|A0A0C4EZM9|A0A0C4EZM9_PUCT1;tr|A0A0C4EZM8|A0A0C4EZM8_PUCT1;tr|A0A180GT92|A0A180GT92_PUCT1	A0A0C4F0Y7
	tr|A0A0C4EIF4|A0A0C4EIF4_PUCT1;tr|A0A180H4E3|A0A180H4E3_PUCT1	A0A0C4EIF4		tr|A0A0C4ET28|A0A0C4ET28_PUCT1	A0A0C4ET28
	tr|A0A0C4EIJ3|A0A0C4EIJ3_PUCT1	A0A0C4EIJ3		tr|A0A0C4ES93|A0A0C4ES93_PUCT1;tr|A0A180GNQ7|A0A180GNQ7_PUCT1	A0A0C4ES93
	tr|A0A0C4EIJ4|A0A0C4EIJ4_PUCT1	A0A0C4EIJ4		tr|A0A180H1U7|A0A180H1U7_PUCT1	A0A180H1U7
	tr|A0A0C4EIL9|A0A0C4EIL9_PUCT1	A0A0C4EIL9		tr|A0A180H0N9|A0A180H0N9_PUCT1;tr|A0A0C4DEZ9|A0A0C4DEZ9_PUCT1	A0A180H0N9
	tr|A0A0C4EIQ8|A0A0C4EIQ8_PUCT1	A0A0C4EIQ8		tr|A0A0C4F1V6|A0A0C4F1V6_PUCT1	A0A0C4F1V6
	tr|A0A0C4EIX2|A0A0C4EIX2_PUCT1	A0A0C4EIX2		tr|A0A0C4EM51|A0A0C4EM51_PUCT1	A0A0C4EM51
	tr|A0A0C4EIX9|A0A0C4EIX9_PUCT1	A0A0C4EIX9		tr|A0A0C4EIE4|A0A0C4EIE4_PUCT1	A0A0C4EIE4
	tr|A0A0C4EJ20|A0A0C4EJ20_PUCT1	A0A0C4EJ20		tr|A0A0C4DFB9|A0A0C4DFB9_PUCT1	A0A0C4DFB9
	tr|A0A0C4EJ23|A0A0C4EJ23_PUCT1	A0A0C4EJ23		tr|A0A0C4EZA7|A0A0C4EZA7_PUCT1	A0A0C4EZA7
	tr|A0A180GR40|A0A180GR40_PUCT1;tr|A0A0C4EJ49|A0A0C4EJ49_PUCT1	A0A180GR40		tr|A0A0C4EIF4|A0A0C4EIF4_PUCT1;tr|A0A180H4E3|A0A180H4E3_PUCT1	A0A0C4EIF4
	tr|A0A0C4EJA2|A0A0C4EJA2_PUCT1	A0A0C4EJA2		tr|A0A0C4F080|A0A0C4F080_PUCT1;tr|A0A180GG86|A0A180GG86_PUCT1	A0A0C4F080
	tr|A0A0C4EJI8|A0A0C4EJI8_PUCT1	A0A0C4EJI8		tr|A0A180GYX2|A0A180GYX2_PUCT1;tr|A0A0C4EHG0|A0A0C4EHG0_PUCT1	A0A180GYX2
	tr|A0A0C4EJJ3|A0A0C4EJJ3_PUCT1	A0A0C4EJJ3		tr|A0A0C4EQX0|A0A0C4EQX0_PUCT1	A0A0C4EQX0
	tr|A0A0C4EJM3|A0A0C4EJM3_PUCT1	A0A0C4EJM3		tr|A0A180GMX7|A0A180GMX7_PUCT1;tr|A0A0C4ELL7|A0A0C4ELL7_PUCT1	A0A180GMX7
	tr|A0A0C4EJM4|A0A0C4EJM4_PUCT1	A0A0C4EJM4		tr|A0A180GER1|A0A180GER1_PUCT1;tr|A0A0C4DF54|A0A0C4DF54_PUCT1	A0A180GER1
	tr|A0A0C4EJR8|A0A0C4EJR8_PUCT1	A0A0C4EJR8		tr|A0A0C4EM44|A0A0C4EM44_PUCT1	A0A0C4EM44
	tr|A0A0C4EK03|A0A0C4EK03_PUCT1	A0A0C4EK03		tr|A0A0C4ENQ1|A0A0C4ENQ1_PUCT1	A0A0C4ENQ1
	tr|A0A0C4EK24|A0A0C4EK24_PUCT1	A0A0C4EK24		tr|A0A180G8A5|A0A180G8A5_PUCT1;tr|A0A0C4F5Y7|A0A0C4F5Y7_PUCT1	A0A180G8A5
	tr|A0A0C4EKB4|A0A0C4EKB4_PUCT1;tr|A0A180H067|A0A180H067_PUCT1	A0A0C4EKB4		tr|A0A180GQ89|A0A180GQ89_PUCT1;tr|A0A0C4EXF1|A0A0C4EXF1_PUCT1	A0A180GQ89
	tr|A0A0C4EKE7|A0A0C4EKE7_PUCT1	A0A0C4EKE7		tr|A0A0C4EKX2|A0A0C4EKX2_PUCT1	A0A0C4EKX2
	tr|A0A0C4EKM7|A0A0C4EKM7_PUCT1;tr|A0A180GXH5|A0A180GXH5_PUCT1	A0A0C4EKM7		tr|A0A0C4EYC0|A0A0C4EYC0_PUCT1	A0A0C4EYC0
	tr|A0A180G1W2|A0A180G1W2_PUCT1;tr|A0A0C4EKU1|A0A0C4EKU1_PUCT1	A0A180G1W2		tr|A0A0C4DF31|A0A0C4DF31_PUCT1	A0A0C4DF31
	tr|A0A180GHN1|A0A180GHN1_PUCT1;tr|A0A180GQ91|A0A180GQ91_PUCT1;tr|A0A0C4EKU4|A0A0C4EKU4_PUCT1;tr|A0A0C4EU24|A0A0C4EU24_PUCT1	A0A180GHN1		A0A1D6B0W8;A0A1D6BGU9;A0A1D6BGU7;A0A1D6ADS9;A0A1D6BGU8	A0A1D6B0W8
	tr|A0A0C4EKV3|A0A0C4EKV3_PUCT1;tr|A0A180FXY7|A0A180FXY7_PUCT1	A0A0C4EKV3		tr|A0A180H399|A0A180H399_PUCT1;tr|A0A0C4F0Q5|A0A0C4F0Q5_PUCT1	A0A180H399
	tr|A0A0C4EKV4|A0A0C4EKV4_PUCT1;tr|A0A180GHN9|A0A180GHN9_PUCT1;tr|A0A180GIJ7|A0A180GIJ7_PUCT1	A0A0C4EKV4		tr|A0A180GYG9|A0A180GYG9_PUCT1	A0A180GYG9
	tr|A0A0C4EKX2|A0A0C4EKX2_PUCT1	A0A0C4EKX2		tr|A0A0C4ERV4|A0A0C4ERV4_PUCT1;tr|A0A180GWD3|A0A180GWD3_PUCT1	A0A0C4ERV4
	tr|A0A0C4EKX5|A0A0C4EKX5_PUCT1	A0A0C4EKX5		tr|A0A0C4EXV9|A0A0C4EXV9_PUCT1	A0A0C4EXV9
	tr|A0A0C4EL00|A0A0C4EL00_PUCT1	A0A0C4EL00		tr|A0A180H0Y5|A0A180H0Y5_PUCT1	A0A180H0Y5
	tr|A0A180G7E7|A0A180G7E7_PUCT1;tr|A0A0C4EL68|A0A0C4EL68_PUCT1	A0A180G7E7		tr|A0A0C4F107|A0A0C4F107_PUCT1;tr|A0A180GMB8|A0A180GMB8_PUCT1	A0A0C4F107
	tr|A0A0C4ELC9|A0A0C4ELC9_PUCT1	A0A0C4ELC9		tr|A0A180G7Z4|A0A180G7Z4_PUCT1;tr|A0A0C4F0E0|A0A0C4F0E0_PUCT1	A0A180G7Z4
	tr|A0A0C4ELH6|A0A0C4ELH6_PUCT1	A0A0C4ELH6		tr|A0A180GP14|A0A180GP14_PUCT1	A0A180GP14
	tr|A0A0C4ELI9|A0A0C4ELI9_PUCT1	A0A0C4ELI9		tr|A0A0C4EXB9|A0A0C4EXB9_PUCT1	A0A0C4EXB9
	tr|A0A0C4ELL4|A0A0C4ELL4_PUCT1;tr|A0A180GMR4|A0A180GMR4_PUCT1	A0A0C4ELL4		tr|A0A180GAV6|A0A180GAV6_PUCT1;tr|A0A0C4F0M4|A0A0C4F0M4_PUCT1	A0A180GAV6
	tr|A0A180GMX7|A0A180GMX7_PUCT1;tr|A0A0C4ELL7|A0A0C4ELL7_PUCT1	A0A180GMX7		tr|A0A180G8T3|A0A180G8T3_PUCT1;tr|A0A180GVI7|A0A180GVI7_PUCT1;tr|A0A0C4ERV7|A0A0C4ERV7_PUCT1;tr|A0A0C4F7D7|A0A0C4F7D7_PUCT1;tr|A0A180FZF3|A0A180FZF3_PUCT1;tr|A0A180GFN5|A0A180GFN5_PUCT1;tr|A0A0C4FD82|A0A0C4FD82_PUCT1	A0A180G8T3
	tr|A0A0C4ELN5|A0A0C4ELN5_PUCT1	A0A0C4ELN5		tr|A0A0C4DFI4|A0A0C4DFI4_PUCT1	A0A0C4DFI4
	tr|A0A0C4ELP7|A0A0C4ELP7_PUCT1;tr|A0A180GG93|A0A180GG93_PUCT1	A0A0C4ELP7		tr|A0A0C4EQ66|A0A0C4EQ66_PUCT1;tr|A0A0C4F5V2|A0A0C4F5V2_PUCT1;tr|A0A180GR14|A0A180GR14_PUCT1;tr|A0A180G9H1|A0A180G9H1_PUCT1	A0A0C4EQ66
	tr|A0A0C4ELQ9|A0A0C4ELQ9_PUCT1;tr|A0A180H2K3|A0A180H2K3_PUCT1	A0A0C4ELQ9		tr|A0A0C4ENR2|A0A0C4ENR2_PUCT1	A0A0C4ENR2
	tr|A0A0C4ELS5|A0A0C4ELS5_PUCT1	A0A0C4ELS5		tr|A0A180GM15|A0A180GM15_PUCT1;tr|A0A0C4EJB1|A0A0C4EJB1_PUCT1;tr|A0A0C4ERG9|A0A0C4ERG9_PUCT1;tr|A0A0C4F999|A0A0C4F999_PUCT1	A0A180GM15
	tr|A0A0C4ELS7|A0A0C4ELS7_PUCT1	A0A0C4ELS7		tr|A0A0C4EZI4|A0A0C4EZI4_PUCT1	A0A0C4EZI4
	tr|A0A0C4ELW0|A0A0C4ELW0_PUCT1	A0A0C4ELW0		tr|A0A180GVV7|A0A180GVV7_PUCT1;tr|A0A0C4DF11|A0A0C4DF11_PUCT1	A0A180GVV7
	tr|A0A0C4ELW2|A0A0C4ELW2_PUCT1	A0A0C4ELW2		tr|A0A180GJJ1|A0A180GJJ1_PUCT1;tr|A0A0C4EMS2|A0A0C4EMS2_PUCT1	A0A180GJJ1
	tr|A0A180G7X6|A0A180G7X6_PUCT1;tr|A0A0C4ELX0|A0A0C4ELX0_PUCT1	A0A180G7X6		tr|A0A180GZZ7|A0A180GZZ7_PUCT1;tr|A0A0C4EQS2|A0A0C4EQS2_PUCT1	A0A180GZZ7
	tr|A0A180H246|A0A180H246_PUCT1;tr|A0A0C4EM19|A0A0C4EM19_PUCT1	A0A180H246		tr|A0A0C4ELS7|A0A0C4ELS7_PUCT1	A0A0C4ELS7
	tr|A0A180H2I0|A0A180H2I0_PUCT1;tr|A0A0C4EM24|A0A0C4EM24_PUCT1	A0A180H2I0		tr|A0A0C4EK03|A0A0C4EK03_PUCT1	A0A0C4EK03
	tr|A0A180H194|A0A180H194_PUCT1;tr|A0A0C4EM38|A0A0C4EM38_PUCT1	A0A180H194		tr|A0A0C4EK24|A0A0C4EK24_PUCT1	A0A0C4EK24
	tr|A0A0C4EM44|A0A0C4EM44_PUCT1	A0A0C4EM44		tr|A0A0C4F5Q3|A0A0C4F5Q3_PUCT1	A0A0C4F5Q3
	tr|A0A0C4EM51|A0A0C4EM51_PUCT1	A0A0C4EM51		tr|A0A0C4F219|A0A0C4F219_PUCT1;tr|A0A0C4ET25|A0A0C4ET25_PUCT1;tr|A0A0C4F3F2|A0A0C4F3F2_PUCT1	A0A0C4F219
	tr|A0A0C4EM80|A0A0C4EM80_PUCT1	A0A0C4EM80		tr|A0A180H4U5|A0A180H4U5_PUCT1;tr|A0A0C4F154|A0A0C4F154_PUCT1	A0A180H4U5
	tr|A0A0C4EMK9|A0A0C4EMK9_PUCT1;tr|A0A180GG04|A0A180GG04_PUCT1	A0A0C4EMK9		tr|A0A180GCB3|A0A180GCB3_PUCT1;tr|A0A0C4F2L9|A0A0C4F2L9_PUCT1	A0A180GCB3
	tr|A0A0C4EML0|A0A0C4EML0_PUCT1	A0A0C4EML0		tr|A0A0C4EXA5|A0A0C4EXA5_PUCT1	A0A0C4EXA5
	tr|A0A0C4EML3|A0A0C4EML3_PUCT1;tr|A0A180GDZ0|A0A180GDZ0_PUCT1	A0A0C4EML3		tr|A0A0C4EZ44|A0A0C4EZ44_PUCT1	A0A0C4EZ44
	tr|A0A0C4EMV0|A0A0C4EMV0_PUCT1	A0A0C4EMV0		tr|A0A180H029|A0A180H029_PUCT1;tr|A0A0C4DFB7|A0A0C4DFB7_PUCT1	A0A180H029
	tr|A0A0C4EMW3|A0A0C4EMW3_PUCT1	A0A0C4EMW3		A0A1D5WVU0;C6YB61	A0A1D5WVU0
	tr|A0A180GTF4|A0A180GTF4_PUCT1;tr|A0A0C4EMW9|A0A0C4EMW9_PUCT1;tr|A0A180GTF5|A0A180GTF5_PUCT1	A0A180GTF4		tr|A0A180G7A5|A0A180G7A5_PUCT1	A0A180G7A5
	tr|A0A180GUS1|A0A180GUS1_PUCT1;tr|A0A0C4EN10|A0A0C4EN10_PUCT1	A0A180GUS1		tr|A0A180H4G4|A0A180H4G4_PUCT1;tr|A0A0C4EL47|A0A0C4EL47_PUCT1	A0A180H4G4
	tr|A0A0C4EN28|A0A0C4EN28_PUCT1	A0A0C4EN28		tr|A0A0C4F5D7|A0A0C4F5D7_PUCT1;tr|A0A180GNV8|A0A180GNV8_PUCT1	A0A0C4F5D7
	tr|A0A0C4EN78|A0A0C4EN78_PUCT1	A0A0C4EN78		tr|A0A180GCW1|A0A180GCW1_PUCT1;tr|A0A0C4F4S0|A0A0C4F4S0_PUCT1	A0A180GCW1
	tr|A0A0C4EN92|A0A0C4EN92_PUCT1	A0A0C4EN92		tr|A0A180GSI0|A0A180GSI0_PUCT1;tr|A0A0C4EVJ7|A0A0C4EVJ7_PUCT1	A0A180GSI0
	tr|A0A0C4END7|A0A0C4END7_PUCT1	A0A0C4END7		tr|A0A180GQ53|A0A180GQ53_PUCT1;tr|A0A0C4ESJ8|A0A0C4ESJ8_PUCT1;tr|A0A180GQ10|A0A180GQ10_PUCT1	A0A180GQ53
	tr|A0A0C4ENM5|A0A0C4ENM5_PUCT1	A0A0C4ENM5		tr|A0A180G994|A0A180G994_PUCT1;tr|A0A0C4EY36|A0A0C4EY36_PUCT1	A0A180G994
	tr|A0A0C4ENQ1|A0A0C4ENQ1_PUCT1	A0A0C4ENQ1		tr|A0A180GVA1|A0A180GVA1_PUCT1;tr|A0A0C4F3J2|A0A0C4F3J2_PUCT1	A0A180GVA1
	tr|A0A0C4ENR2|A0A0C4ENR2_PUCT1	A0A0C4ENR2		tr|A0A180GC84|A0A180GC84_PUCT1	A0A180GC84
	tr|A0A0C4ENT2|A0A0C4ENT2_PUCT1	A0A0C4ENT2		tr|A0A180G6H2|A0A180G6H2_PUCT1;tr|A0A0C4F001|A0A0C4F001_PUCT1	A0A180G6H2
	tr|A0A0C4EP22|A0A0C4EP22_PUCT1;tr|A0A0C4EP14|A0A0C4EP14_PUCT1;tr|A0A180GK63|A0A180GK63_PUCT1	A0A0C4EP22		tr|A0A180GAB6|A0A180GAB6_PUCT1	A0A180GAB6
	tr|A0A180GJV9|A0A180GJV9_PUCT1;tr|A0A0C4EP28|A0A0C4EP28_PUCT1	A0A180GJV9		tr|A0A0C4EUQ7|A0A0C4EUQ7_PUCT1	A0A0C4EUQ7
	tr|A0A0C4EP78|A0A0C4EP78_PUCT1	A0A0C4EP78		tr|A0A0C4F2N4|A0A0C4F2N4_PUCT1	A0A0C4F2N4
	tr|A0A0C4EPF1|A0A0C4EPF1_PUCT1;tr|A0A180GIU8|A0A180GIU8_PUCT1	A0A0C4EPF1		tr|A0A0C4ELW2|A0A0C4ELW2_PUCT1	A0A0C4ELW2
	tr|A0A0C4EPP1|A0A0C4EPP1_PUCT1;tr|A0A180GWK4|A0A180GWK4_PUCT1	A0A0C4EPP1		tr|A0A180GYX1|A0A180GYX1_PUCT1;tr|A0A0C4EK35|A0A0C4EK35_PUCT1	A0A180GYX1
	tr|A0A0C4EPP6|A0A0C4EPP6_PUCT1	A0A0C4EPP6		tr|A0A0C4F881|A0A0C4F881_PUCT1	A0A0C4F881
	tr|A0A0C4EPU2|A0A0C4EPU2_PUCT1;tr|A0A180GM35|A0A180GM35_PUCT1	A0A0C4EPU2		tr|A0A180GUT5|A0A180GUT5_PUCT1;tr|A0A0C4EJT4|A0A0C4EJT4_PUCT1	A0A180GUT5
	tr|A0A0C4EQ66|A0A0C4EQ66_PUCT1;tr|A0A0C4F5V2|A0A0C4F5V2_PUCT1	A0A0C4EQ66		tr|A0A180G7E7|A0A180G7E7_PUCT1;tr|A0A0C4EL68|A0A0C4EL68_PUCT1	A0A180G7E7
	tr|A0A180GP71|A0A180GP71_PUCT1;tr|A0A0C4EQF9|A0A0C4EQF9_PUCT1	A0A180GP71		tr|A0A180GSW6|A0A180GSW6_PUCT1;tr|A0A0C4ETP2|A0A0C4ETP2_PUCT1;tr|A0A180GS39|A0A180GS39_PUCT1;tr|A0A180GSE1|A0A180GSE1_PUCT1;tr|A0A0C4ETN8|A0A0C4ETN8_PUCT1	A0A180GSW6
	tr|A0A0C4EQV1|A0A0C4EQV1_PUCT1	A0A0C4EQV1		tr|A0A180GYT3|A0A180GYT3_PUCT1;tr|A0A0C4EHJ2|A0A0C4EHJ2_PUCT1	A0A180GYT3
	tr|A0A0C4EQX0|A0A0C4EQX0_PUCT1	A0A0C4EQX0		tr|A0A0C4F9E4|A0A0C4F9E4_PUCT1	A0A0C4F9E4
	tr|A0A180GC38|A0A180GC38_PUCT1;tr|A0A0C4ER72|A0A0C4ER72_PUCT1	A0A180GC38		tr|A0A180G327|A0A180G327_PUCT1;tr|A0A0C4EPB2|A0A0C4EPB2_PUCT1	A0A180G327
	tr|A0A0C4ERD6|A0A0C4ERD6_PUCT1	A0A0C4ERD6		tr|A0A180GVT4|A0A180GVT4_PUCT1;tr|A0A0C4EMY6|A0A0C4EMY6_PUCT1;tr|A0A180FZW5|A0A180FZW5_PUCT1;tr|A0A180FZN9|A0A180FZN9_PUCT1	A0A180GVT4
	tr|A0A0C4ERK3|A0A0C4ERK3_PUCT1	A0A0C4ERK3		tr|A0A0C4F4L6|A0A0C4F4L6_PUCT1	A0A0C4F4L6
	tr|A0A0C4ERQ8|A0A0C4ERQ8_PUCT1	A0A0C4ERQ8		tr|A0A180GMS2|A0A180GMS2_PUCT1;tr|A0A0C4F105|A0A0C4F105_PUCT1	A0A180GMS2
	tr|A0A0C4ERS1|A0A0C4ERS1_PUCT1;tr|A0A180GIF2|A0A180GIF2_PUCT1	A0A0C4ERS1		tr|A0A180H2R5|A0A180H2R5_PUCT1;tr|A0A180H2T8|A0A180H2T8_PUCT1;tr|A0A0C4EYA2|A0A0C4EYA2_PUCT1	A0A180H2R5
	tr|A0A0C4ERS9|A0A0C4ERS9_PUCT1;tr|A0A180GVL7|A0A180GVL7_PUCT1	A0A0C4ERS9		tr|A0A0C4EJM3|A0A0C4EJM3_PUCT1;W5I3L0	A0A0C4EJM3
	tr|A0A0C4ERU7|A0A0C4ERU7_PUCT1;tr|A0A180GVP8|A0A180GVP8_PUCT1;tr|A0A0C4EWJ4|A0A0C4EWJ4_PUCT1;tr|A0A180GPS3|A0A180GPS3_PUCT1	A0A0C4ERU7		tr|A0A0C4ELW0|A0A0C4ELW0_PUCT1	A0A0C4ELW0
	tr|A0A0C4ERV1|A0A0C4ERV1_PUCT1	A0A0C4ERV1		tr|A0A0C4EJJ3|A0A0C4EJJ3_PUCT1	A0A0C4EJJ3
	tr|A0A0C4ERV4|A0A0C4ERV4_PUCT1;tr|A0A180GWB2|A0A180GWB2_PUCT1	A0A0C4ERV4		tr|A0A180GI78|A0A180GI78_PUCT1;tr|A0A0C4EN76|A0A0C4EN76_PUCT1	A0A180GI78
	tr|A0A0C4ERW8|A0A0C4ERW8_PUCT1	A0A0C4ERW8		tr|A0A0C4EJR8|A0A0C4EJR8_PUCT1	A0A0C4EJR8
	tr|A0A0C4ERX5|A0A0C4ERX5_PUCT1	A0A0C4ERX5		tr|A0A0C4F3S8|A0A0C4F3S8_PUCT1	A0A0C4F3S8
	tr|A0A0C4ERX9|A0A0C4ERX9_PUCT1	A0A0C4ERX9		tr|A0A0C4EM26|A0A0C4EM26_PUCT1;D4P8R8;tr|A0A180H0K4|A0A180H0K4_PUCT1;W5FDK1	A0A0C4EM26
	tr|A0A180GTK3|A0A180GTK3_PUCT1;tr|A0A0C4ES74|A0A0C4ES74_PUCT1	A0A180GTK3		tr|A0A0C4DF98|A0A0C4DF98_PUCT1;tr|A0A180GC28|A0A180GC28_PUCT1	A0A0C4DF98
	tr|A0A0C4ES78|A0A0C4ES78_PUCT1	A0A0C4ES78		tr|A0A180GTY3|A0A180GTY3_PUCT1;tr|A0A0C4ENG7|A0A0C4ENG7_PUCT1	A0A180GTY3
	tr|A0A0C4ES93|A0A0C4ES93_PUCT1;tr|A0A180GNQ7|A0A180GNQ7_PUCT1	A0A0C4ES93		tr|A0A0C4EHC6|A0A0C4EHC6_PUCT1;tr|A0A0C4FDU0|A0A0C4FDU0_PUCT1	A0A0C4EHC6
	tr|A0A180GP31|A0A180GP31_PUCT1;tr|A0A0C4ESK4|A0A0C4ESK4_PUCT1	A0A180GP31		tr|A0A180GQE1|A0A180GQE1_PUCT1;tr|A0A0C4EWF3|A0A0C4EWF3_PUCT1	A0A180GQE1
	tr|A0A0C4ESM9|A0A0C4ESM9_PUCT1	A0A0C4ESM9		tr|A0A0C4EIX2|A0A0C4EIX2_PUCT1	A0A0C4EIX2
	tr|A0A180GPK0|A0A180GPK0_PUCT1;tr|A0A0C4ESN6|A0A0C4ESN6_PUCT1	A0A180GPK0		tr|A0A180GX40|A0A180GX40_PUCT1	A0A180GX40
	tr|A0A0C4ESR3|A0A0C4ESR3_PUCT1;tr|A0A180GRY9|A0A180GRY9_PUCT1;tr|A0A180GSN0|A0A180GSN0_PUCT1;tr|A0A0C4F1I0|A0A0C4F1I0_PUCT1	A0A0C4ESR3		tr|A0A0C4EYL0|A0A0C4EYL0_PUCT1;tr|A0A180GWX7|A0A180GWX7_PUCT1	A0A0C4EYL0
	tr|A0A0C4EST8|A0A0C4EST8_PUCT1;tr|A0A180GQL9|A0A180GQL9_PUCT1	A0A0C4EST8		tr|A0A0C4F2S7|A0A0C4F2S7_PUCT1;tr|A0A180GHN3|A0A180GHN3_PUCT1;tr|A0A180GVC4|A0A180GVC4_PUCT1;tr|A0A0C4EVE6|A0A0C4EVE6_PUCT1	A0A0C4F2S7
	tr|A0A0C4ET28|A0A0C4ET28_PUCT1	A0A0C4ET28		tr|A0A180GXU5|A0A180GXU5_PUCT1	A0A180GXU5
	tr|A0A0C4ETI7|A0A0C4ETI7_PUCT1;tr|A0A180GCA1|A0A180GCA1_PUCT1;tr|A0A0C4ETI6|A0A0C4ETI6_PUCT1	A0A0C4ETI7		tr|A0A180GPK0|A0A180GPK0_PUCT1;tr|A0A0C4ESN6|A0A0C4ESN6_PUCT1	A0A180GPK0
	tr|A0A0C4ETM9|A0A0C4ETM9_PUCT1	A0A0C4ETM9		A0A1D5XTC3	A0A1D5XTC3
	tr|A0A0C4EUC9|A0A0C4EUC9_PUCT1	A0A0C4EUC9		tr|A0A0C4EQV1|A0A0C4EQV1_PUCT1;C1K5C0	A0A0C4EQV1
	tr|A0A0C4EUH4|A0A0C4EUH4_PUCT1	A0A0C4EUH4		tr|A0A0C4ERW8|A0A0C4ERW8_PUCT1	A0A0C4ERW8
	tr|A0A0C4EUQ7|A0A0C4EUQ7_PUCT1	A0A0C4EUQ7		tr|A0A0C4END7|A0A0C4END7_PUCT1;tr|A0A0C4F159|A0A0C4F159_PUCT1	A0A0C4END7
	tr|A0A0C4EUT5|A0A0C4EUT5_PUCT1;tr|A0A180H2W6|A0A180H2W6_PUCT1	A0A0C4EUT5		tr|A0A180H359|A0A180H359_PUCT1	A0A180H359
	tr|A0A180GTG9|A0A180GTG9_PUCT1;tr|A0A0C4EVH5|A0A0C4EVH5_PUCT1	A0A180GTG9		tr|A0A180GK88|A0A180GK88_PUCT1;tr|A0A0C4EXR2|A0A0C4EXR2_PUCT1	A0A180GK88
	tr|A0A180GTJ8|A0A180GTJ8_PUCT1;tr|A0A0C4EVJ6|A0A0C4EVJ6_PUCT1	A0A180GTJ8		W5BQF4	W5BQF4
	tr|A0A180GU09|A0A180GU09_PUCT1;tr|A0A0C4EVQ6|A0A0C4EVQ6_PUCT1	A0A180GU09		tr|A0A0C4DFJ3|A0A0C4DFJ3_PUCT1	A0A0C4DFJ3
	tr|A0A0C4EWC1|A0A0C4EWC1_PUCT1	A0A0C4EWC1		tr|A0A180GHH2|A0A180GHH2_PUCT1;tr|A0A0C4F2U5|A0A0C4F2U5_PUCT1;tr|A0A180GY73|A0A180GY73_PUCT1	A0A180GHH2
	tr|A0A0C4EWG3|A0A0C4EWG3_PUCT1;tr|A0A180GQG3|A0A180GQG3_PUCT1	A0A0C4EWG3		tr|A0A180GSX8|A0A180GSX8_PUCT1;tr|A0A180GTJ0|A0A180GTJ0_PUCT1	A0A180GSX8
	tr|A0A180G3A0|A0A180G3A0_PUCT1;tr|A0A0C4EWI8|A0A0C4EWI8_PUCT1	A0A180G3A0		tr|A0A180GGI7|A0A180GGI7_PUCT1;tr|A0A0C4ES54|A0A0C4ES54_PUCT1	A0A180GGI7
	tr|A0A180GRR4|A0A180GRR4_PUCT1;tr|A0A0C4EWJ7|A0A0C4EWJ7_PUCT1;tr|A0A0C4FAE4|A0A0C4FAE4_PUCT1	A0A180GRR4		tr|A0A180GJP5|A0A180GJP5_PUCT1;tr|A0A0C4EPN4|A0A0C4EPN4_PUCT1	A0A180GJP5
	tr|A0A0C4EWK6|A0A0C4EWK6_PUCT1	A0A0C4EWK6		tr|A0A180G806|A0A180G806_PUCT1;tr|A0A0C4F8Q2|A0A0C4F8Q2_PUCT1	A0A180G806
	tr|A0A0C4EWV4|A0A0C4EWV4_PUCT1	A0A0C4EWV4		tr|A0A180GU18|A0A180GU18_PUCT1;tr|A0A0C4EVQ7|A0A0C4EVQ7_PUCT1	A0A180GU18
	tr|A0A180GR64|A0A180GR64_PUCT1;tr|A0A0C4EX69|A0A0C4EX69_PUCT1;tr|A0A180GS16|A0A180GS16_PUCT1	A0A180GR64		tr|A0A180H697|A0A180H697_PUCT1;tr|A0A0C4ELA7|A0A0C4ELA7_PUCT1	A0A180H697
	tr|A0A0C4EXA5|A0A0C4EXA5_PUCT1	A0A0C4EXA5		tr|A0A0C4EWK6|A0A0C4EWK6_PUCT1	A0A0C4EWK6
	tr|A0A0C4EXB9|A0A0C4EXB9_PUCT1	A0A0C4EXB9		tr|A0A0C4EIJ3|A0A0C4EIJ3_PUCT1	A0A0C4EIJ3
	tr|A0A0C4EXJ5|A0A0C4EXJ5_PUCT1;tr|A0A180H0W7|A0A180H0W7_PUCT1;tr|A0A0C4F7W4|A0A0C4F7W4_PUCT1	A0A0C4EXJ5		tr|A0A180GTF4|A0A180GTF4_PUCT1;tr|A0A0C4EMW9|A0A0C4EMW9_PUCT1;tr|A0A180GTF5|A0A180GTF5_PUCT1	A0A180GTF4
	tr|A0A180GK88|A0A180GK88_PUCT1;tr|A0A0C4EXR2|A0A0C4EXR2_PUCT1	A0A180GK88		tr|A0A0C4F1H2|A0A0C4F1H2_PUCT1	A0A0C4F1H2
	tr|A0A0C4EXT6|A0A0C4EXT6_PUCT1;tr|A0A180GAY2|A0A180GAY2_PUCT1	A0A0C4EXT6		tr|A0A180H347|A0A180H347_PUCT1;tr|A0A0C4EUM2|A0A0C4EUM2_PUCT1	A0A180H347
	tr|A0A0C4EXV9|A0A0C4EXV9_PUCT1	A0A0C4EXV9		tr|A0A0C4EPU2|A0A0C4EPU2_PUCT1;tr|A0A180GM35|A0A180GM35_PUCT1	A0A0C4EPU2
	tr|A0A180H1M9|A0A180H1M9_PUCT1;tr|A0A0C4EY97|A0A0C4EY97_PUCT1	A0A180H1M9		tr|A0A0C4EWV4|A0A0C4EWV4_PUCT1	A0A0C4EWV4
	tr|A0A0C4EYC0|A0A0C4EYC0_PUCT1	A0A0C4EYC0		tr|A0A180H246|A0A180H246_PUCT1;tr|A0A0C4EM19|A0A0C4EM19_PUCT1	A0A180H246
	tr|A0A0C4EYC6|A0A0C4EYC6_PUCT1;tr|A0A180GE00|A0A180GE00_PUCT1	A0A0C4EYC6		tr|A0A180G3A0|A0A180G3A0_PUCT1;tr|A0A0C4EWI8|A0A0C4EWI8_PUCT1	A0A180G3A0
	tr|A0A0C4EYL0|A0A0C4EYL0_PUCT1;tr|A0A180GWX7|A0A180GWX7_PUCT1	A0A0C4EYL0		tr|A0A0C4F1A2|A0A0C4F1A2_PUCT1;tr|A0A180GQI5|A0A180GQI5_PUCT1	A0A0C4F1A2
	tr|A0A0C4EYL1|A0A0C4EYL1_PUCT1	A0A0C4EYL1		tr|A0A0C4ESR3|A0A0C4ESR3_PUCT1;tr|A0A180GRY9|A0A180GRY9_PUCT1;tr|A0A180GSN0|A0A180GSN0_PUCT1;tr|A0A0C4F1I0|A0A0C4F1I0_PUCT1;tr|A0A0C4ER24|A0A0C4ER24_PUCT1;tr|A0A180G1W9|A0A180G1W9_PUCT1;tr|A0A180G2Y5|A0A180G2Y5_PUCT1;tr|A0A0C4EWH8|A0A0C4EWH8_PUCT1;tr|A0A180G5V7|A0A180G5V7_PUCT1;tr|A0A180G1R2|A0A180G1R2_PUCT1	A0A0C4ESR3
	tr|A0A0C4EYL5|A0A0C4EYL5_PUCT1	A0A0C4EYL5		tr|A0A180H165|A0A180H165_PUCT1;tr|A0A180H0H3|A0A180H0H3_PUCT1;tr|A0A0C4F210|A0A0C4F210_PUCT1	A0A180H165
	tr|A0A0C4EYQ4|A0A0C4EYQ4_PUCT1	A0A0C4EYQ4		tr|A0A0C4F6G6|A0A0C4F6G6_PUCT1	A0A0C4F6G6
	tr|A0A0C4EZ44|A0A0C4EZ44_PUCT1	A0A0C4EZ44		tr|A0A180GYE4|A0A180GYE4_PUCT1;tr|A0A0C4EYJ8|A0A0C4EYJ8_PUCT1	A0A180GYE4
	tr|A0A0C4EZ56|A0A0C4EZ56_PUCT1	A0A0C4EZ56		tr|A0A0C4EZR4|A0A0C4EZR4_PUCT1	A0A0C4EZR4
	tr|A0A0C4EZA5|A0A0C4EZA5_PUCT1;tr|A0A180GBG1|A0A180GBG1_PUCT1	A0A0C4EZA5		tr|A0A180H1L0|A0A180H1L0_PUCT1;tr|A0A0C4EYB1|A0A0C4EYB1_PUCT1	A0A180H1L0
	tr|A0A0C4EZA7|A0A0C4EZA7_PUCT1	A0A0C4EZA7		tr|A0A0C4ELN5|A0A0C4ELN5_PUCT1	A0A0C4ELN5
	tr|A0A0C4EZI4|A0A0C4EZI4_PUCT1	A0A0C4EZI4		tr|A0A180GBK4|A0A180GBK4_PUCT1;tr|A0A0C4F0I4|A0A0C4F0I4_PUCT1	A0A180GBK4
	tr|A0A0C4EZL4|A0A0C4EZL4_PUCT1	A0A0C4EZL4		tr|A0A180GRJ3|A0A180GRJ3_PUCT1;tr|A0A180GSU6|A0A180GSU6_PUCT1;tr|A0A0C4EV08|A0A0C4EV08_PUCT1	A0A180GRJ3
	tr|A0A0C4EZR4|A0A0C4EZR4_PUCT1	A0A0C4EZR4		tr|A0A180GTK3|A0A180GTK3_PUCT1;tr|A0A0C4ES74|A0A0C4ES74_PUCT1	A0A180GTK3
	tr|A0A0C4EZX0|A0A0C4EZX0_PUCT1	A0A0C4EZX0		tr|A0A180GIP7|A0A180GIP7_PUCT1;tr|A0A0C4ESY9|A0A0C4ESY9_PUCT1	A0A180GIP7
	tr|A0A0C4F018|A0A0C4F018_PUCT1	A0A0C4F018		tr|A0A0C4ERD6|A0A0C4ERD6_PUCT1	A0A0C4ERD6
	tr|A0A0C4F058|A0A0C4F058_PUCT1;tr|A0A180GH01|A0A180GH01_PUCT1	A0A0C4F058		tr|A0A180GHK7|A0A180GHK7_PUCT1	A0A180GHK7
	tr|A0A0C4F080|A0A0C4F080_PUCT1;tr|A0A180GG86|A0A180GG86_PUCT1	A0A0C4F080		tr|A0A180GPE4|A0A180GPE4_PUCT1;tr|A0A0C4F1A3|A0A0C4F1A3_PUCT1	A0A180GPE4
	tr|A0A0C4F0D9|A0A0C4F0D9_PUCT1	A0A0C4F0D9		tr|A0A180GDU6|A0A180GDU6_PUCT1	A0A180GDU6
	tr|A0A180G7Z4|A0A180G7Z4_PUCT1;tr|A0A0C4F0E0|A0A0C4F0E0_PUCT1	A0A180G7Z4		tr|A0A180GWJ5|A0A180GWJ5_PUCT1;tr|A0A0C4F9S5|A0A0C4F9S5_PUCT1	A0A180GWJ5
	tr|A0A0C4F0Y7|A0A0C4F0Y7_PUCT1;tr|A0A180H2N2|A0A180H2N2_PUCT1	A0A0C4F0Y7		tr|A0A180H0M4|A0A180H0M4_PUCT1;tr|A0A0C4EKG2|A0A0C4EKG2_PUCT1	A0A180H0M4
	tr|A0A0C4F107|A0A0C4F107_PUCT1;tr|A0A180GMB8|A0A180GMB8_PUCT1	A0A0C4F107		tr|A0A0C4EKE7|A0A0C4EKE7_PUCT1	A0A0C4EKE7
	tr|A0A0C4F117|A0A0C4F117_PUCT1	A0A0C4F117		tr|A0A180G405|A0A180G405_PUCT1;tr|A0A0C4F963|A0A0C4F963_PUCT1	A0A180G405
	tr|A0A0C4F163|A0A0C4F163_PUCT1	A0A0C4F163		tr|A0A0C4ERV1|A0A0C4ERV1_PUCT1	A0A0C4ERV1
	tr|A0A0C4F197|A0A0C4F197_PUCT1;tr|A0A180G5Y9|A0A180G5Y9_PUCT1	A0A0C4F197		tr|A0A180GH18|A0A180GH18_PUCT1;tr|A0A0C4F2F4|A0A0C4F2F4_PUCT1	A0A180GH18
	tr|A0A0C4F1A2|A0A0C4F1A2_PUCT1;tr|A0A180GQI5|A0A180GQI5_PUCT1	A0A0C4F1A2		tr|A0A0C4EMK9|A0A0C4EMK9_PUCT1;tr|A0A180GG04|A0A180GG04_PUCT1	A0A0C4EMK9
	tr|A0A180GPE4|A0A180GPE4_PUCT1;tr|A0A0C4F1A3|A0A0C4F1A3_PUCT1	A0A180GPE4		tr|A0A180GUS1|A0A180GUS1_PUCT1;tr|A0A0C4EN10|A0A0C4EN10_PUCT1	A0A180GUS1
	tr|A0A0C4F1H2|A0A0C4F1H2_PUCT1	A0A0C4F1H2		tr|A0A0C4EKX5|A0A0C4EKX5_PUCT1	A0A0C4EKX5
	tr|A0A0C4F1S9|A0A0C4F1S9_PUCT1	A0A0C4F1S9		tr|A0A0C4ERE8|A0A0C4ERE8_PUCT1;tr|A0A180GPA5|A0A180GPA5_PUCT1	A0A0C4ERE8
	tr|A0A0C4F1V6|A0A0C4F1V6_PUCT1	A0A0C4F1V6		W5FC96;A0A0F6QT98;A0A1D5YWY4;A0A1D5YWY6	W5FC96
	tr|A0A0C4F208|A0A0C4F208_PUCT1	A0A0C4F208		tr|A0A0C4EJM4|A0A0C4EJM4_PUCT1	A0A0C4EJM4
	tr|A0A180H165|A0A180H165_PUCT1;tr|A0A180H0H3|A0A180H0H3_PUCT1;tr|A0A0C4F210|A0A0C4F210_PUCT1	A0A180H165		tr|A0A180GYA2|A0A180GYA2_PUCT1;tr|A0A0C4EKR0|A0A0C4EKR0_PUCT1	A0A180GYA2
	tr|A0A0C4F219|A0A0C4F219_PUCT1	A0A0C4F219		tr|A0A0C4EWC1|A0A0C4EWC1_PUCT1	A0A0C4EWC1
	tr|A0A0C4F2A8|A0A0C4F2A8_PUCT1	A0A0C4F2A8		tr|A0A180GCI8|A0A180GCI8_PUCT1;tr|A0A0C4F692|A0A0C4F692_PUCT1	A0A180GCI8
	tr|A0A0C4F2N4|A0A0C4F2N4_PUCT1	A0A0C4F2N4		tr|A0A180H2I0|A0A180H2I0_PUCT1;tr|A0A0C4EM24|A0A0C4EM24_PUCT1	A0A180H2I0
	tr|A0A0C4F2S7|A0A0C4F2S7_PUCT1;tr|A0A180GHN3|A0A180GHN3_PUCT1	A0A0C4F2S7		A0A1D5Y5A3;A0A1D6RZ28;A0A1D6RZ29;A0A1D6RZ30;W5EQJ7;W5EE51;A0A1D5Y5A1;A0A1D5XA70	A0A1D5Y5A3
	tr|A0A180GPQ3|A0A180GPQ3_PUCT1;tr|A0A0C4F398|A0A0C4F398_PUCT1	A0A180GPQ3		tr|A0A180GR64|A0A180GR64_PUCT1;tr|A0A0C4EX69|A0A0C4EX69_PUCT1;tr|A0A180GS16|A0A180GS16_PUCT1	A0A180GR64
	tr|A0A0C4F3B5|A0A0C4F3B5_PUCT1	A0A0C4F3B5		tr|A0A0C4EML0|A0A0C4EML0_PUCT1	A0A0C4EML0
	tr|A0A0C4F3J9|A0A0C4F3J9_PUCT1	A0A0C4F3J9		tr|A0A180G194|A0A180G194_PUCT1;tr|A0A0C4F3X3|A0A0C4F3X3_PUCT1	A0A180G194
	tr|A0A0C4F3S8|A0A0C4F3S8_PUCT1	A0A0C4F3S8		tr|A0A180GQH9|A0A180GQH9_PUCT1;tr|A0A0C4ESX7|A0A0C4ESX7_PUCT1	A0A180GQH9
	tr|A0A180G194|A0A180G194_PUCT1;tr|A0A0C4F3X3|A0A0C4F3X3_PUCT1	A0A180G194		tr|A0A180GDI5|A0A180GDI5_PUCT1	A0A180GDI5
	tr|A0A0C4F4L5|A0A0C4F4L5_PUCT1	A0A0C4F4L5		tr|A0A0C4FBG5|A0A0C4FBG5_PUCT1;tr|A0A180GZC3|A0A180GZC3_PUCT1	A0A0C4FBG5
	tr|A0A0C4F4L6|A0A0C4F4L6_PUCT1	A0A0C4F4L6		tr|A0A0C4ELH6|A0A0C4ELH6_PUCT1	A0A0C4ELH6
	tr|A0A0C4F4Y8|A0A0C4F4Y8_PUCT1	A0A0C4F4Y8		tr|A0A180H3P4|A0A180H3P4_PUCT1;tr|A0A0C4F182|A0A0C4F182_PUCT1	A0A180H3P4
	tr|A0A0C4F552|A0A0C4F552_PUCT1	A0A0C4F552		tr|A0A0C4EMY9|A0A0C4EMY9_PUCT1;tr|A0A180GTH7|A0A180GTH7_PUCT1;tr|A0A180GPF2|A0A180GPF2_PUCT1;tr|A0A0C4EHA7|A0A0C4EHA7_PUCT1	A0A0C4EMY9
	tr|A0A0C4F596|A0A0C4F596_PUCT1;tr|A0A180GST9|A0A180GST9_PUCT1	A0A0C4F596		tr|A0A0C4DF71|A0A0C4DF71_PUCT1;tr|A0A0C4ERM5|A0A0C4ERM5_PUCT1	A0A0C4DF71
	tr|A0A0C4F5D7|A0A0C4F5D7_PUCT1;tr|A0A180GNV8|A0A180GNV8_PUCT1	A0A0C4F5D7		tr|A0A0C4F4Y8|A0A0C4F4Y8_PUCT1	A0A0C4F4Y8
	tr|A0A0C4F5H5|A0A0C4F5H5_PUCT1	A0A0C4F5H5		tr|A0A180GMU7|A0A180GMU7_PUCT1;tr|A0A0C4F0X1|A0A0C4F0X1_PUCT1	A0A180GMU7
	tr|A0A0C4F5Q3|A0A0C4F5Q3_PUCT1	A0A0C4F5Q3		tr|A0A180G334|A0A180G334_PUCT1;tr|A0A0C4F283|A0A0C4F283_PUCT1	A0A180G334
	tr|A0A0C4F5U7|A0A0C4F5U7_PUCT1	A0A0C4F5U7		tr|A0A0C4F7L0|A0A0C4F7L0_PUCT1	A0A0C4F7L0
	tr|A0A0C4F619|A0A0C4F619_PUCT1;tr|A0A180H0V9|A0A180H0V9_PUCT1	A0A0C4F619		tr|A0A180H1M9|A0A180H1M9_PUCT1;tr|A0A0C4EY97|A0A0C4EY97_PUCT1	A0A180H1M9
	tr|A0A0C4F644|A0A0C4F644_PUCT1;tr|A0A0C4F8T3|A0A0C4F8T3_PUCT1	A0A0C4F644		tr|A0A0C4ETI7|A0A0C4ETI7_PUCT1;tr|A0A180GCA1|A0A180GCA1_PUCT1;tr|A0A0C4ETI6|A0A0C4ETI6_PUCT1	A0A0C4ETI7
	tr|A0A180GCI8|A0A180GCI8_PUCT1;tr|A0A0C4F692|A0A0C4F692_PUCT1	A0A180GCI8		tr|A0A0C4F2A8|A0A0C4F2A8_PUCT1	A0A0C4F2A8
	tr|A0A0C4F6G6|A0A0C4F6G6_PUCT1	A0A0C4F6G6		tr|A0A180GEE1|A0A180GEE1_PUCT1;tr|A0A0C4EVF8|A0A0C4EVF8_PUCT1	A0A180GEE1
	tr|A0A0C4F6M4|A0A0C4F6M4_PUCT1	A0A0C4F6M4		tr|A0A0C4FBU2|A0A0C4FBU2_PUCT1	A0A0C4FBU2
	tr|A0A0C4F7L0|A0A0C4F7L0_PUCT1	A0A0C4F7L0		tr|A0A0C4EJ20|A0A0C4EJ20_PUCT1	A0A0C4EJ20
	tr|A0A180GV23|A0A180GV23_PUCT1;tr|A0A0C4F7L3|A0A0C4F7L3_PUCT1	A0A180GV23		tr|A0A180GSD9|A0A180GSD9_PUCT1;tr|A0A0C4EVK7|A0A0C4EVK7_PUCT1	A0A180GSD9
	tr|A0A0C4F7P6|A0A0C4F7P6_PUCT1;tr|A0A180G5Z4|A0A180G5Z4_PUCT1	A0A0C4F7P6		tr|A0A0C4F3J9|A0A0C4F3J9_PUCT1	A0A0C4F3J9
	tr|A0A180H104|A0A180H104_PUCT1;tr|A0A0C4F7R3|A0A0C4F7R3_PUCT1	A0A180H104		tr|A0A0C4EKB4|A0A0C4EKB4_PUCT1;tr|A0A180H067|A0A180H067_PUCT1	A0A0C4EKB4
	tr|A0A0C4F7Z5|A0A0C4F7Z5_PUCT1;tr|A0A180GM64|A0A180GM64_PUCT1	A0A0C4F7Z5		tr|A0A180GE35|A0A180GE35_PUCT1;tr|A0A0C4EZ33|A0A0C4EZ33_PUCT1	A0A180GE35
	tr|A0A0C4F869|A0A0C4F869_PUCT1	A0A0C4F869		tr|A0A180H2L6|A0A180H2L6_PUCT1	A0A180H2L6
	tr|A0A0C4F881|A0A0C4F881_PUCT1	A0A0C4F881		tr|A0A180GA04|A0A180GA04_PUCT1;tr|A0A0C4ETH9|A0A0C4ETH9_PUCT1;tr|A0A180GNF7|A0A180GNF7_PUCT1	A0A180GA04
	tr|A0A0C4F8C0|A0A0C4F8C0_PUCT1	A0A0C4F8C0		tr|A0A180GF33|A0A180GF33_PUCT1;tr|A0A0C4F358|A0A0C4F358_PUCT1	A0A180GF33
	tr|A0A0C4F8L8|A0A0C4F8L8_PUCT1;tr|A0A180GZG6|A0A180GZG6_PUCT1	A0A0C4F8L8		tr|A0A180G2J0|A0A180G2J0_PUCT1;tr|A0A0C4F977|A0A0C4F977_PUCT1	A0A180G2J0
	tr|A0A0C4F8T8|A0A0C4F8T8_PUCT1	A0A0C4F8T8		tr|A0A180GU09|A0A180GU09_PUCT1;tr|A0A0C4EVQ6|A0A0C4EVQ6_PUCT1	A0A180GU09
	tr|A0A0C4F9B4|A0A0C4F9B4_PUCT1	A0A0C4F9B4		tr|A0A180GPQ3|A0A180GPQ3_PUCT1;tr|A0A0C4F398|A0A0C4F398_PUCT1	A0A180GPQ3
	tr|A0A0C4F9E4|A0A0C4F9E4_PUCT1	A0A0C4F9E4		tr|A0A180GV23|A0A180GV23_PUCT1;tr|A0A0C4F7L3|A0A0C4F7L3_PUCT1	A0A180GV23
	tr|A0A0C4FAR5|A0A0C4FAR5_PUCT1;tr|A0A180GES0|A0A180GES0_PUCT1	A0A0C4FAR5		tr|A0A180G6F9|A0A180G6F9_PUCT1;tr|A0A0C4F5Q2|A0A0C4F5Q2_PUCT1	A0A180G6F9
	tr|A0A0C4FBG5|A0A0C4FBG5_PUCT1;tr|A0A180GZC3|A0A180GZC3_PUCT1	A0A0C4FBG5		tr|A0A0C4F7P6|A0A0C4F7P6_PUCT1;tr|A0A180G5Z4|A0A180G5Z4_PUCT1	A0A0C4F7P6
	tr|A0A0C4FBU2|A0A0C4FBU2_PUCT1	A0A0C4FBU2		tr|A0A0C4ELC9|A0A0C4ELC9_PUCT1	A0A0C4ELC9
	tr|A0A180FX95|A0A180FX95_PUCT1	A0A180FX95		tr|A0A0C4EP22|A0A0C4EP22_PUCT1;tr|A0A0C4EP14|A0A0C4EP14_PUCT1;tr|A0A180GK63|A0A180GK63_PUCT1	A0A0C4EP22
	tr|A0A180G1J2|A0A180G1J2_PUCT1;tr|A0A0C4ENY3|A0A0C4ENY3_PUCT1	A0A180G1J2		tr|A0A180G2M2|A0A180G2M2_PUCT1;tr|A0A0C4F9N3|A0A0C4F9N3_PUCT1	A0A180G2M2
	tr|A0A180G1R1|A0A180G1R1_PUCT1;tr|A0A0C4ESP2|A0A0C4ESP2_PUCT1	A0A180G1R1		tr|A0A0C4EUH4|A0A0C4EUH4_PUCT1	A0A0C4EUH4
	tr|A0A180G2E4|A0A180G2E4_PUCT1	A0A180G2E4		tr|A0A180G2U7|A0A180G2U7_PUCT1;tr|A0A0C4EZ67|A0A0C4EZ67_PUCT1;tr|A0A0C4F8R4|A0A0C4F8R4_PUCT1	A0A180G2U7
	tr|A0A180G2J0|A0A180G2J0_PUCT1;tr|A0A0C4F977|A0A0C4F977_PUCT1	A0A180G2J0		tr|A0A180GG12|A0A180GG12_PUCT1;tr|A0A0C4ETG0|A0A0C4ETG0_PUCT1	A0A180GG12
	tr|A0A180G2U7|A0A180G2U7_PUCT1;tr|A0A0C4EZ67|A0A0C4EZ67_PUCT1;tr|A0A0C4F8R4|A0A0C4F8R4_PUCT1	A0A180G2U7		tr|A0A180GUQ7|A0A180GUQ7_PUCT1;tr|A0A180GQ32|A0A180GQ32_PUCT1;tr|A0A0C4ERP0|A0A0C4ERP0_PUCT1;tr|A0A0C4F498|A0A0C4F498_PUCT1	A0A180GUQ7
	tr|A0A180G327|A0A180G327_PUCT1;tr|A0A0C4EPB2|A0A0C4EPB2_PUCT1	A0A180G327		tr|A0A0C4ENT2|A0A0C4ENT2_PUCT1	A0A0C4ENT2
	tr|A0A180G334|A0A180G334_PUCT1;tr|A0A0C4F283|A0A0C4F283_PUCT1	A0A180G334		tr|A0A0C4F8T8|A0A0C4F8T8_PUCT1	A0A0C4F8T8
	tr|A0A180G360|A0A180G360_PUCT1;tr|A0A0C4F0G9|A0A0C4F0G9_PUCT1	A0A180G360		tr|A0A180H4B6|A0A180H4B6_PUCT1	A0A180H4B6
	tr|A0A180G405|A0A180G405_PUCT1;tr|A0A0C4F963|A0A0C4F963_PUCT1	A0A180G405		tr|A0A0C4EUT5|A0A0C4EUT5_PUCT1;tr|A0A180H2W6|A0A180H2W6_PUCT1	A0A0C4EUT5
	tr|A0A180G431|A0A180G431_PUCT1;tr|A0A0C4EVZ4|A0A0C4EVZ4_PUCT1	A0A180G431		tr|A0A180GNN1|A0A180GNN1_PUCT1;tr|A0A0C4EUC6|A0A0C4EUC6_PUCT1	A0A180GNN1
	tr|A0A180G4N7|A0A180G4N7_PUCT1	A0A180G4N7		tr|A0A180GK70|A0A180GK70_PUCT1;tr|A0A0C4EPK7|A0A0C4EPK7_PUCT1	A0A180GK70
	tr|A0A180G6E0|A0A180G6E0_PUCT1;tr|A0A0C4EL67|A0A0C4EL67_PUCT1	A0A180G6E0		tr|A0A0C4EN92|A0A0C4EN92_PUCT1	A0A0C4EN92
	tr|A0A180G6E5|A0A180G6E5_PUCT1;tr|A0A0C4F9A0|A0A0C4F9A0_PUCT1	A0A180G6E5		tr|A0A0C4EYL5|A0A0C4EYL5_PUCT1	A0A0C4EYL5
	tr|A0A180G6H2|A0A180G6H2_PUCT1;tr|A0A0C4F001|A0A0C4F001_PUCT1	A0A180G6H2		tr|A0A180GP31|A0A180GP31_PUCT1;tr|A0A0C4ESK4|A0A0C4ESK4_PUCT1	A0A180GP31
	tr|A0A180G747|A0A180G747_PUCT1;tr|A0A0C4F2D2|A0A0C4F2D2_PUCT1	A0A180G747		tr|A0A0C4EHW6|A0A0C4EHW6_PUCT1;tr|A0A180H103|A0A180H103_PUCT1	A0A0C4EHW6
	tr|A0A180G7A5|A0A180G7A5_PUCT1	A0A180G7A5		tr|A0A0C4F4L5|A0A0C4F4L5_PUCT1	A0A0C4F4L5
	tr|A0A180G7B2|A0A180G7B2_PUCT1	A0A180G7B2		tr|A0A0C4EUC9|A0A0C4EUC9_PUCT1	A0A0C4EUC9
	tr|A0A180G7H5|A0A180G7H5_PUCT1	A0A180G7H5		tr|A0A0C4EH25|A0A0C4EH25_PUCT1	A0A0C4EH25
	tr|A0A180G806|A0A180G806_PUCT1;tr|A0A0C4F8Q2|A0A0C4F8Q2_PUCT1	A0A180G806		tr|A0A0C4EYL1|A0A0C4EYL1_PUCT1	A0A0C4EYL1
	tr|A0A180G881|A0A180G881_PUCT1;tr|A0A0C4F550|A0A0C4F550_PUCT1	A0A180G881		tr|A0A180G8W4|A0A180G8W4_PUCT1	A0A180G8W4
	tr|A0A180G8A5|A0A180G8A5_PUCT1;tr|A0A0C4F5Y7|A0A0C4F5Y7_PUCT1	A0A180G8A5		tr|A0A180GWP0|A0A180GWP0_PUCT1;tr|A0A0C4ET96|A0A0C4ET96_PUCT1	A0A180GWP0
	tr|A0A180G8T3|A0A180G8T3_PUCT1;tr|A0A180GVI7|A0A180GVI7_PUCT1	A0A180G8T3		tr|A0A180GR40|A0A180GR40_PUCT1;tr|A0A0C4EJ49|A0A0C4EJ49_PUCT1	A0A180GR40
	tr|A0A180G972|A0A180G972_PUCT1	A0A180G972		tr|A0A180GJV9|A0A180GJV9_PUCT1;tr|A0A0C4EP28|A0A0C4EP28_PUCT1	A0A180GJV9
	tr|A0A180G994|A0A180G994_PUCT1;tr|A0A0C4EY36|A0A0C4EY36_PUCT1	A0A180G994		tr|A0A180GPB2|A0A180GPB2_PUCT1;tr|A0A0C4EQG3|A0A0C4EQG3_PUCT1	A0A180GPB2
	tr|A0A180G9N6|A0A180G9N6_PUCT1;tr|A0A0C4F7S0|A0A0C4F7S0_PUCT1	A0A180G9N6		tr|A0A180GFJ2|A0A180GFJ2_PUCT1;tr|A0A0C4EW94|A0A0C4EW94_PUCT1	A0A180GFJ2
	tr|A0A180GA92|A0A180GA92_PUCT1;tr|A0A0C4EM69|A0A0C4EM69_PUCT1	A0A180GA92		tr|A0A180G9N6|A0A180G9N6_PUCT1;tr|A0A0C4F7S0|A0A0C4F7S0_PUCT1;A0A1D5Z450;A0A1D5YFP7	A0A180G9N6
	tr|A0A180GA96|A0A180GA96_PUCT1;tr|A0A0C4F6S8|A0A0C4F6S8_PUCT1	A0A180GA96		tr|A0A0C4EIT7|A0A0C4EIT7_PUCT1	A0A0C4EIT7
	tr|A0A180GAB6|A0A180GAB6_PUCT1	A0A180GAB6		tr|A0A180GT09|A0A180GT09_PUCT1	A0A180GT09
	tr|A0A180GAV6|A0A180GAV6_PUCT1;tr|A0A0C4F0M4|A0A0C4F0M4_PUCT1	A0A180GAV6		tr|A0A180G9B3|A0A180G9B3_PUCT1;tr|A0A0C4F6S5|A0A0C4F6S5_PUCT1	A0A180G9B3
	tr|A0A180GB75|A0A180GB75_PUCT1;tr|A0A0C4F2X9|A0A0C4F2X9_PUCT1	A0A180GB75		tr|A0A180G4N7|A0A180G4N7_PUCT1	A0A180G4N7
	tr|A0A180GBB6|A0A180GBB6_PUCT1;tr|A0A0C4ERD8|A0A0C4ERD8_PUCT1	A0A180GBB6		tr|A0A180GCL8|A0A180GCL8_PUCT1	A0A180GCL8
	tr|A0A180GBK4|A0A180GBK4_PUCT1;tr|A0A0C4F0I4|A0A0C4F0I4_PUCT1	A0A180GBK4		tr|A0A0C4EPP1|A0A0C4EPP1_PUCT1;tr|A0A180GWK4|A0A180GWK4_PUCT1	A0A0C4EPP1
	tr|A0A180GBL8|A0A180GBL8_PUCT1;tr|A0A0C4F337|A0A0C4F337_PUCT1	A0A180GBL8		tr|A0A0C4EX90|A0A0C4EX90_PUCT1;tr|A0A180GRR2|A0A180GRR2_PUCT1	A0A0C4EX90
	tr|A0A180GBV1|A0A180GBV1_PUCT1	A0A180GBV1		tr|A0A0C4F644|A0A0C4F644_PUCT1;tr|A0A0C4F8T3|A0A0C4F8T3_PUCT1;A0A1D5ZGB2;A0A1D6A1W2;A0A1D5ZGB1;A0A1D5YST6	A0A0C4F644
	tr|A0A180GC17|A0A180GC17_PUCT1;tr|A0A0C4F5G1|A0A0C4F5G1_PUCT1	A0A180GC17		tr|A0A0C4EXT6|A0A0C4EXT6_PUCT1;tr|A0A180GAY2|A0A180GAY2_PUCT1	A0A0C4EXT6
	tr|A0A180GC26|A0A180GC26_PUCT1;tr|A0A0C4EXT1|A0A0C4EXT1_PUCT1	A0A180GC26		tr|A0A0C4EYI8|A0A0C4EYI8_PUCT1;tr|A0A180GXR5|A0A180GXR5_PUCT1;tr|A0A0C4FCF4|A0A0C4FCF4_PUCT1	A0A0C4EYI8
	tr|A0A180GC84|A0A180GC84_PUCT1	A0A180GC84		tr|A0A180GP71|A0A180GP71_PUCT1;tr|A0A0C4EQF9|A0A0C4EQF9_PUCT1	A0A180GP71
	tr|A0A180GCB3|A0A180GCB3_PUCT1;tr|A0A0C4F2L9|A0A0C4F2L9_PUCT1	A0A180GCB3		tr|A0A180GE86|A0A180GE86_PUCT1	A0A180GE86
	tr|A0A180GCE1|A0A180GCE1_PUCT1;tr|A0A0C4EMF5|A0A0C4EMF5_PUCT1	A0A180GCE1		tr|A0A0C4EL00|A0A0C4EL00_PUCT1	A0A0C4EL00
	tr|A0A180GCL8|A0A180GCL8_PUCT1	A0A180GCL8		tr|A0A180GZZ2|A0A180GZZ2_PUCT1;tr|A0A0C4EQR4|A0A0C4EQR4_PUCT1	A0A180GZZ2
	tr|A0A180GCN9|A0A180GCN9_PUCT1	A0A180GCN9		tr|A0A0C4EJI8|A0A0C4EJI8_PUCT1	A0A0C4EJI8
	tr|A0A180GCW1|A0A180GCW1_PUCT1;tr|A0A0C4F4S0|A0A0C4F4S0_PUCT1	A0A180GCW1		tr|A0A180GTG8|A0A180GTG8_PUCT1;tr|A0A0C4EMX9|A0A0C4EMX9_PUCT1	A0A180GTG8
	tr|A0A180GD88|A0A180GD88_PUCT1;tr|A0A0C4EYC7|A0A0C4EYC7_PUCT1	A0A180GD88		tr|A0A180GAQ8|A0A180GAQ8_PUCT1;tr|A0A0C4EZU3|A0A0C4EZU3_PUCT1;tr|A0A0C4F828|A0A0C4F828_PUCT1	A0A180GAQ8
	tr|A0A180GDI5|A0A180GDI5_PUCT1	A0A180GDI5		tr|A0A0C4EKZ1|A0A0C4EKZ1_PUCT1;tr|A0A180H4Q4|A0A180H4Q4_PUCT1;tr|A0A0C4EKZ0|A0A0C4EKZ0_PUCT1	A0A0C4EKZ1
	tr|A0A180GDN1|A0A180GDN1_PUCT1;tr|A0A0C4F851|A0A0C4F851_PUCT1	A0A180GDN1		tr|A0A0C4F9C2|A0A0C4F9C2_PUCT1;tr|A0A0C4F5R6|A0A0C4F5R6_PUCT1;tr|A0A180G825|A0A180G825_PUCT1	A0A0C4F9C2
	tr|A0A180GDP3|A0A180GDP3_PUCT1;tr|A0A0C4F8U5|A0A0C4F8U5_PUCT1;tr|A0A0C4F0J0|A0A0C4F0J0_PUCT1	A0A180GDP3		tr|A0A180GFN4|A0A180GFN4_PUCT1;tr|A0A0C4EZ17|A0A0C4EZ17_PUCT1	A0A180GFN4
	tr|A0A180GDR6|A0A180GDR6_PUCT1	A0A180GDR6		A0A1D5WP16	A0A1D5WP16
	tr|A0A180GDU6|A0A180GDU6_PUCT1	A0A180GDU6		W5EDP5;A0A1D5XPA5;A0A1D5XPA6	W5EDP5
	tr|A0A180GE35|A0A180GE35_PUCT1;tr|A0A0C4EZ33|A0A0C4EZ33_PUCT1	A0A180GE35		A0A1D6C6S5;A0A1D6CQH7;A0A1D6CQH6;A0A1D6C6S4;A0A1D6BP69;A0A1D6BP68;A0A1D6BP67	A0A1D6C6S5
	tr|A0A180GE43|A0A180GE43_PUCT1;tr|A0A0C4EW46|A0A0C4EW46_PUCT1	A0A180GE43		W5GT94	W5GT94
	tr|A0A180GEC1|A0A180GEC1_PUCT1;tr|A0A0C4EZ32|A0A0C4EZ32_PUCT1	A0A180GEC1		A0A1D6D3M2	A0A1D6D3M2
	tr|A0A180GER1|A0A180GER1_PUCT1;tr|A0A0C4DF54|A0A0C4DF54_PUCT1	A0A180GER1		A0A1D5TVD8;W5BCV8;A0A1D5UH32;A0A1D5UH30;A0A1D5UH29;A0A1D5TVD7;A0A1D5TVE1	A0A1D5TVD8
	tr|A0A180GEX3|A0A180GEX3_PUCT1;tr|A0A0C4FAD7|A0A0C4FAD7_PUCT1	A0A180GEX3		A0A1D5U6X5	A0A1D5U6X5
	tr|A0A180GEX5|A0A180GEX5_PUCT1	A0A180GEX5		A0A1D5V0P1	A0A1D5V0P1
	tr|A0A180GEZ5|A0A180GEZ5_PUCT1;tr|A0A0C4EP94|A0A0C4EP94_PUCT1	A0A180GEZ5		W4ZTW5;A0A0A7ABX0	W4ZTW5
	tr|A0A180GF33|A0A180GF33_PUCT1;tr|A0A0C4F358|A0A0C4F358_PUCT1	A0A180GF33		Q1ERF7	Q1ERF7
	tr|A0A180GF72|A0A180GF72_PUCT1	A0A180GF72
	tr|A0A180GFE5|A0A180GFE5_PUCT1;tr|A0A0C4EV63|A0A0C4EV63_PUCT1	A0A180GFE5
	tr|A0A180GFJ2|A0A180GFJ2_PUCT1;tr|A0A0C4EW94|A0A0C4EW94_PUCT1	A0A180GFJ2
	tr|A0A180GFJ3|A0A180GFJ3_PUCT1;tr|A0A0C4EW93|A0A0C4EW93_PUCT1	A0A180GFJ3
	tr|A0A180GG12|A0A180GG12_PUCT1;tr|A0A0C4ETG0|A0A0C4ETG0_PUCT1	A0A180GG12
	tr|A0A180GGD1|A0A180GGD1_PUCT1;tr|A0A0C4F0A2|A0A0C4F0A2_PUCT1	A0A180GGD1
	tr|A0A180GGF1|A0A180GGF1_PUCT1;tr|A0A0C4F7N0|A0A0C4F7N0_PUCT1	A0A180GGF1
	tr|A0A180GGI7|A0A180GGI7_PUCT1;tr|A0A0C4ES54|A0A0C4ES54_PUCT1	A0A180GGI7
	tr|A0A180GH18|A0A180GH18_PUCT1;tr|A0A0C4F2F4|A0A0C4F2F4_PUCT1	A0A180GH18
	tr|A0A180GH43|A0A180GH43_PUCT1	A0A180GH43
	tr|A0A180GHH2|A0A180GHH2_PUCT1;tr|A0A0C4F2U5|A0A0C4F2U5_PUCT1	A0A180GHH2
	tr|A0A180GI78|A0A180GI78_PUCT1;tr|A0A0C4EN76|A0A0C4EN76_PUCT1	A0A180GI78
	tr|A0A180GIP7|A0A180GIP7_PUCT1;tr|A0A0C4ESY9|A0A0C4ESY9_PUCT1	A0A180GIP7
	tr|A0A180GJJ1|A0A180GJJ1_PUCT1	A0A180GJJ1
	tr|A0A180GJP5|A0A180GJP5_PUCT1;tr|A0A0C4EPN4|A0A0C4EPN4_PUCT1	A0A180GJP5
	tr|A0A180GK70|A0A180GK70_PUCT1;tr|A0A0C4EPK7|A0A0C4EPK7_PUCT1	A0A180GK70
	tr|A0A180GLK7|A0A180GLK7_PUCT1;tr|A0A0C4F0G1|A0A0C4F0G1_PUCT1	A0A180GLK7
	tr|A0A180GLR4|A0A180GLR4_PUCT1;tr|A0A0C4EMR4|A0A0C4EMR4_PUCT1	A0A180GLR4
	tr|A0A180GLY5|A0A180GLY5_PUCT1	A0A180GLY5
	tr|A0A180GM15|A0A180GM15_PUCT1;tr|A0A0C4EJB1|A0A0C4EJB1_PUCT1	A0A180GM15
	tr|A0A180GMQ8|A0A180GMQ8_PUCT1	A0A180GMQ8
	tr|A0A180GMS2|A0A180GMS2_PUCT1;tr|A0A0C4F105|A0A0C4F105_PUCT1	A0A180GMS2
	tr|A0A180GMU7|A0A180GMU7_PUCT1;tr|A0A0C4F0X1|A0A0C4F0X1_PUCT1	A0A180GMU7
	tr|A0A180GN27|A0A180GN27_PUCT1;tr|A0A0C4EU12|A0A0C4EU12_PUCT1	A0A180GN27
	tr|A0A180GNN1|A0A180GNN1_PUCT1;tr|A0A0C4EUC6|A0A0C4EUC6_PUCT1	A0A180GNN1
	tr|A0A180GP14|A0A180GP14_PUCT1	A0A180GP14
	tr|A0A180GPB2|A0A180GPB2_PUCT1;tr|A0A0C4EQG3|A0A0C4EQG3_PUCT1	A0A180GPB2
	tr|A0A180GQ53|A0A180GQ53_PUCT1;tr|A0A0C4ESJ8|A0A0C4ESJ8_PUCT1	A0A180GQ53
	tr|A0A180GQ89|A0A180GQ89_PUCT1;tr|A0A0C4EXF1|A0A0C4EXF1_PUCT1	A0A180GQ89
	tr|A0A180GQE1|A0A180GQE1_PUCT1;tr|A0A0C4EWF3|A0A0C4EWF3_PUCT1	A0A180GQE1
	tr|A0A180GQH9|A0A180GQH9_PUCT1;tr|A0A0C4ESX7|A0A0C4ESX7_PUCT1	A0A180GQH9
	tr|A0A180GQL8|A0A180GQL8_PUCT1;tr|A0A0C4EST7|A0A0C4EST7_PUCT1	A0A180GQL8
	tr|A0A180GRJ3|A0A180GRJ3_PUCT1;tr|A0A180GSU6|A0A180GSU6_PUCT1;tr|A0A0C4EV08|A0A0C4EV08_PUCT1	A0A180GRJ3
	tr|A0A180GSD9|A0A180GSD9_PUCT1;tr|A0A0C4EVK7|A0A0C4EVK7_PUCT1	A0A180GSD9
	tr|A0A180GSI0|A0A180GSI0_PUCT1;tr|A0A0C4EVJ7|A0A0C4EVJ7_PUCT1	A0A180GSI0
	tr|A0A180GSW6|A0A180GSW6_PUCT1;tr|A0A0C4ETP2|A0A0C4ETP2_PUCT1	A0A180GSW6
	tr|A0A180GSX8|A0A180GSX8_PUCT1;tr|A0A180GTJ0|A0A180GTJ0_PUCT1	A0A180GSX8
	tr|A0A180GT09|A0A180GT09_PUCT1	A0A180GT09
	tr|A0A180GTY3|A0A180GTY3_PUCT1;tr|A0A0C4ENG7|A0A0C4ENG7_PUCT1	A0A180GTY3
	tr|A0A180GU18|A0A180GU18_PUCT1;tr|A0A0C4EVQ7|A0A0C4EVQ7_PUCT1	A0A180GU18
	tr|A0A180GUC2|A0A180GUC2_PUCT1;tr|A0A0C4F6K2|A0A0C4F6K2_PUCT1	A0A180GUC2
	tr|A0A180GUJ4|A0A180GUJ4_PUCT1;tr|A0A0C4ERL0|A0A0C4ERL0_PUCT1	A0A180GUJ4
	tr|A0A180GUQ7|A0A180GUQ7_PUCT1;tr|A0A180GQ32|A0A180GQ32_PUCT1	A0A180GUQ7
	tr|A0A180GUT5|A0A180GUT5_PUCT1;tr|A0A0C4EJT4|A0A0C4EJT4_PUCT1	A0A180GUT5
	tr|A0A180GVA1|A0A180GVA1_PUCT1;tr|A0A0C4F3J2|A0A0C4F3J2_PUCT1	A0A180GVA1
	tr|A0A180GVT4|A0A180GVT4_PUCT1;tr|A0A0C4EMY6|A0A0C4EMY6_PUCT1	A0A180GVT4
	tr|A0A180GVV7|A0A180GVV7_PUCT1;tr|A0A0C4DF11|A0A0C4DF11_PUCT1	A0A180GVV7
	tr|A0A180GW06|A0A180GW06_PUCT1;tr|A0A0C4EJS3|A0A0C4EJS3_PUCT1	A0A180GW06
	tr|A0A180GW39|A0A180GW39_PUCT1;tr|A0A0C4F024|A0A0C4F024_PUCT1	A0A180GW39
	tr|A0A180GW97|A0A180GW97_PUCT1;tr|A0A0C4F0K9|A0A0C4F0K9_PUCT1	A0A180GW97
	tr|A0A180GWF8|A0A180GWF8_PUCT1;tr|A0A0C4EY70|A0A0C4EY70_PUCT1	A0A180GWF8
	tr|A0A180GWJ5|A0A180GWJ5_PUCT1;tr|A0A0C4F9S5|A0A0C4F9S5_PUCT1	A0A180GWJ5
	tr|A0A180GWP0|A0A180GWP0_PUCT1	A0A180GWP0
	tr|A0A180GX40|A0A180GX40_PUCT1	A0A180GX40
	tr|A0A180GXF1|A0A180GXF1_PUCT1	A0A180GXF1
	tr|A0A180GXH2|A0A180GXH2_PUCT1	A0A180GXH2
	tr|A0A180GXU5|A0A180GXU5_PUCT1	A0A180GXU5
	tr|A0A180GYA2|A0A180GYA2_PUCT1;tr|A0A0C4EKR0|A0A0C4EKR0_PUCT1	A0A180GYA2
	tr|A0A180GYE4|A0A180GYE4_PUCT1;tr|A0A0C4EYJ8|A0A0C4EYJ8_PUCT1	A0A180GYE4
	tr|A0A180GYG9|A0A180GYG9_PUCT1	A0A180GYG9
	tr|A0A180GYT3|A0A180GYT3_PUCT1;tr|A0A0C4EHJ2|A0A0C4EHJ2_PUCT1	A0A180GYT3
	tr|A0A180GYX1|A0A180GYX1_PUCT1;tr|A0A0C4EK35|A0A0C4EK35_PUCT1	A0A180GYX1
	tr|A0A180GZJ2|A0A180GZJ2_PUCT1	A0A180GZJ2
	tr|A0A180GZZ7|A0A180GZZ7_PUCT1;tr|A0A0C4EQS2|A0A0C4EQS2_PUCT1	A0A180GZZ7
	tr|A0A180H029|A0A180H029_PUCT1;tr|A0A0C4DFB7|A0A0C4DFB7_PUCT1	A0A180H029
	tr|A0A180H0M4|A0A180H0M4_PUCT1;tr|A0A0C4EKG2|A0A0C4EKG2_PUCT1	A0A180H0M4
	tr|A0A180H0Y5|A0A180H0Y5_PUCT1	A0A180H0Y5
	tr|A0A180H1L0|A0A180H1L0_PUCT1;tr|A0A0C4EYB1|A0A0C4EYB1_PUCT1	A0A180H1L0
	tr|A0A180H1U7|A0A180H1U7_PUCT1	A0A180H1U7
	tr|A0A180H2L6|A0A180H2L6_PUCT1	A0A180H2L6
	tr|A0A180H2R4|A0A180H2R4_PUCT1;tr|A0A0C4F9Q2|A0A0C4F9Q2_PUCT1	A0A180H2R4
	tr|A0A180H2R5|A0A180H2R5_PUCT1;tr|A0A180H2T8|A0A180H2T8_PUCT1;tr|A0A0C4EYA2|A0A0C4EYA2_PUCT1	A0A180H2R5
	tr|A0A180H2Y5|A0A180H2Y5_PUCT1;tr|A0A0C4F6X2|A0A0C4F6X2_PUCT1	A0A180H2Y5
	tr|A0A180H347|A0A180H347_PUCT1;tr|A0A0C4EUM2|A0A0C4EUM2_PUCT1	A0A180H347
	tr|A0A180H352|A0A180H352_PUCT1;tr|A0A0C4EUN3|A0A0C4EUN3_PUCT1	A0A180H352
	tr|A0A180H359|A0A180H359_PUCT1	A0A180H359
	tr|A0A180H399|A0A180H399_PUCT1;tr|A0A0C4F0Q5|A0A0C4F0Q5_PUCT1	A0A180H399
	tr|A0A180H3N6|A0A180H3N6_PUCT1;tr|A0A0C4ENV3|A0A0C4ENV3_PUCT1	A0A180H3N6
	tr|A0A180H3P2|A0A180H3P2_PUCT1;tr|A0A0C4EI59|A0A0C4EI59_PUCT1	A0A180H3P2
	tr|A0A180H3P4|A0A180H3P4_PUCT1;tr|A0A0C4F182|A0A0C4F182_PUCT1	A0A180H3P4
	tr|A0A180H3W6|A0A180H3W6_PUCT1;tr|A0A0C4EIF5|A0A0C4EIF5_PUCT1;tr|A0A0C4EIF6|A0A0C4EIF6_PUCT1	A0A180H3W6
	tr|A0A180H402|A0A180H402_PUCT1;tr|A0A0C4EI64|A0A0C4EI64_PUCT1	A0A180H402
	tr|A0A180H475|A0A180H475_PUCT1;tr|A0A0C4EIM7|A0A0C4EIM7_PUCT1	A0A180H475
	tr|A0A180H4B6|A0A180H4B6_PUCT1	A0A180H4B6
	tr|A0A180H4G4|A0A180H4G4_PUCT1	A0A180H4G4
	tr|A0A180H4R6|A0A180H4R6_PUCT1;tr|A0A0C4ET58|A0A0C4ET58_PUCT1	A0A180H4R6
	tr|A0A180H4U5|A0A180H4U5_PUCT1;tr|A0A0C4F154|A0A0C4F154_PUCT1	A0A180H4U5
	tr|A0A180H4V3|A0A180H4V3_PUCT1;tr|A0A0C4F9L5|A0A0C4F9L5_PUCT1	A0A180H4V3
	tr|A0A180H697|A0A180H697_PUCT1;tr|A0A0C4ELA7|A0A0C4ELA7_PUCT1	A0A180H697
	W5GBB3;U5HTF2	W5GBB3
	W4ZLL1;A0A1D5SHT8;A0A1D5RUX8	W4ZLL1
	W4ZTR7	W4ZTR7
	W5A999	W5A999
	W5AQY6;W5BDE0	W5AQY6
	W5ARU5	W5ARU5
	W5ASW3	W5ASW3
	W5BD97;A0A1D5TZW8	W5BD97
	W5C1Y1	W5C1Y1
	W5C8U5	W5C8U5
	W5DRZ5	W5DRZ5
	W5DYM3;W5EEZ1;A0A1D5VIL4;A0A1D5X9X0;A0A1D5VIL5	W5DYM3
	W5EJS5;W5E1L2;A0A1D5Y013	W5EJS5
	W5EDP5;A0A1D5XPA5;A0A1D5XPA6	W5EDP5
	W5EGV6	W5EGV6
	W5EQC7	W5EQC7
	W5ERP5	W5ERP5
	W5F5Y6	W5F5Y6
	W5FDW8;A0A1D5ZJC0	W5FDW8
	W5FHS7	W5FHS7
	W5FN32	W5FN32
	W5FNH7;A0A1D6CBS3	W5FNH7
	W5FPB3;A0A1D6A4N0;A0A1D6A4N1	W5FPB3
	W5FV43	W5FV43
	W5G0S8	W5G0S8
	W5GB84	W5GB84
	W5I4U0	W5I4U0

## Sheet: Sheet2
	Time	Protein IDs	Putative identity	Peptides	Score	pBLAST return
	48 h	A0A1D6D5D4	WHEAT Plastocyanin	4	317.12	plastocyanin, chloroplastic
		A0A1D6RL92	WHEAT Uncharacterized protein	14	323.31	loricrin-like
		A0A1D5V896	WHEAT Uncharacterized protein	9	127.54	glucan endo-1,3-beta-glucosidase, acidic isoform-like
		A0A0C4BK99	WHEAT Uncharacterized protein	6	43.582	60S ribosomal protein L35a-1-like
		W5C8U5	WHEAT Peroxidase	9	263.07	peroxidase 1-like
		C6ETB3	WHEAT Peroxidase	10	313.09	class III peroxidase
		Q9XEN5	WHEAT Beta-1,3-glucanase	12	323.31	beta-1,3-glucanase precursor
		A0A1D5TI66	WHEAT Uncharacterized protein	6	172.8	ervatamin-C-like
		Q1ERG1	WHEAT Endo-beta-1,3-glucanase	11	323.31	endo-beta-1,3-glucanase
		O82716	WHEAT Glucan endo-1,3-beta-D-glucosidase	17	281.7	glucan endo-1,3-beta-D-glucosidase
		Q94F73	WHEAT Pathogenesis-related protein 1	9	323.31	pathogenesis-related protein PRB1-3
		A0A1D6BJ70	WHEAT Uncharacterized protein	12	263.67	aspartyl protease family protein At5g10770-like
		A0A1D5YUG0	WHEAT Uncharacterized protein	4	209.67	thaumatin-like pathogenesis-related protein 3
		C3UZE5	WHEAT Pathogenesis-related protein 1-1	7	293.7	pathogenisis-related protein 1.1
		A0A1D5TQY9	WHEAT Peroxidase	11	323.31	peroxidase 1
		O82714	WHEAT Pathogenesis-related protein 1-3	8	323.31	pathogenisis-related protein 1.1
		A0A0H4TM98	WHEAT Chitinase	8	107.19	chitinase
		A0A1D5SA13	WHEAT Uncharacterized protein	3	323.31	chitinase 8-like
		Q41584	WHEAT Thaumatin-like protein	3	323.31	thaumatin-like protein
	72 h	A0A1D5SU87	WHEAT Uncharacterized protein	22	323.31	chitinase 8-like
		Q41584	WHEAT Thaumatin-like protein	3	323.31	thaumatin-like protein
		F8S6U9	WHEAT Pathogenesis-related protein 1-19	5	105.85	pathogenesis-related protein 1-19
		W5C8U5	WHEAT Peroxidase	9	323.31	peroxidase 1-like
		A0A1D5V896	WHEAT Uncharacterized protein	10	323.31	glucan endo-1,3-beta-glucosidase, acidic isoform-like
		D8L9Q2	WHEAT Glucan endo-1,3-beta-glucosidase GII	14	323.31	glucan endo-1,3-beta-glucosidase GII precursor
		Q9XEN5	WHEAT Beta-1,3-glucanase	12	323.31	beta-1,3-glucanase precursor
		Q4JK90	WHEAT Beta-1,3-glucanase	18	323.31	beta-1,3-glucanase
		O82716	WHEAT Glucan endo-1,3-beta-D-glucosidase	18	323.31	glucan endo-1,3-beta-D-glucosidase
		C6ETB3	WHEAT Peroxidase	11	323.31	class III peroxidase
		A0A1D5UH99	WHEAT Uncharacterized protein	10	152.63	chitinase 5-like
		O82714	WHEAT Pathogenesis-related protein 1-3	11	97.119	pathogenisis-related protein 1.1
		A0A1D5W1T2	WHEAT Uncharacterized protein	13	323.31	glucan endo-1,3-beta-glucosidase GIII-like
		Q9SQG3	WHEAT PR-4 (Fragment)	6	211	PR-4, partial
		Q1ERG2	WHEAT Endo-beta-1,3-glucanase	9	200.56	endo-beta-1,3-glucanase
		A0A1D5TQY9	WHEAT Peroxidase	11	323.31	peroxidase 1
		A0A1D6BV27	WHEAT Uncharacterized protein	13	323.31	PR17d precursor
		A0A1D5SA13	WHEAT Uncharacterized protein	3	322.23	chitinase 8-like
		Q43212	WHEAT Peroxidase	10	323.31	peroxidase
		W5DDM8	WHEAT Uncharacterized protein	8	298.38	somatic embryogenesis receptor kinase 2-like
		C3UZE5	WHEAT Pathogenesis-related protein 1-1	12	323.31	pathogenisis-related protein 1.1
		A0A1D5TI66	WHEAT Uncharacterized protein	7	294.77	ervatamin-C-like
		A0A1D5V895	WHEAT Uncharacterized protein	11	225.1	glucan endo-1,3-beta-glucosidase GII precursor,putative, expressed
		A0A1D5YUG0	WHEAT Uncharacterized protein	4	238.3	thaumatin-like pathogenesis-related protein 3
		A0A1D6BC87	WHEAT Uncharacterized protein	10	117.77
		A0A077S0N0	WHEAT Uncharacterized protein	12	323.31	glucan endo-1,3-beta-glucosidase, acidic isoform-like
		Q1ERG1	WHEAT Endo-beta-1,3-glucanase	11	323.31	endo-beta-1,3-glucanase
		A0A1D6BJ70	WHEAT Uncharacterized protein	12	323.31	aspartyl protease family protein At5g10770-like
		A0A1D5X5E7	WHEAT Uncharacterized protein	9	323.31	thaumatin-like protein TLP8
		A0A1D5WHM8	WHEAT Uncharacterized protein	12	148.36	glucan endo-1,3-beta-glucosidase GIII-like
		A0A1D5V4E2	WHEAT Uncharacterized protein	16	43.778	glucan endo-1,3-beta-glucosidase GII-like
